# Supplementary material for: Thalassemia in Bangladesh: progress, challenges, and a strategic blueprint for prevention
Source: Orphanet J Rare Dis. 2025 Jul 10;20:358. doi: 10.1186/s13023-025-03744-x (PMC12247199; doi:10.1186/s13023-025-03744-x)
Supplement: Supplementary file 1 — Supplementary Material 1 [file 13023_2025_3744_MOESM1_ESM.xlsx]

## Sheet: 1. Total (342)
Title	Year	Journal	Source	DOI
Chorionic villus sampling (CVS) for prenatal diagnosis of genetic disorders in Bangladesh	2016	Bangladesh Journal of Obstetrics and Gynecology	Scopus	10.3329/bjog.v31i2.34212
Hemoglobin e and glucose-6-phosphate dehydrogenase deficiency and plasmodium falciparum malaria in the chittagong hill districts of Bangladesh	2015	American Journal of Tropical Medicine and Hygiene	Scopus	10.4269/ajtmh.14-0623					Scopus	81
Septicemic melioidosis complicating undiagnosed chronic kidney disease and beta-Thalassemia minor in a Bangladeshi farmer	2020	Saudi Journal of Kidney Diseases and Transplantation	Scopus	10.4103/1319-2442.308358					PubMed	93
Umbilical Cord Blood Screening for the Detection of Common Deletional Mutations of α-Thalassemia in Bangladesh	2020	Hemoglobin	Scopus	10.1080/03630269.2020.1784755					Banglajol	86
Capilalry method for measuring glycated hemoglobin allows the detection of hemoglobin variants; [La metodica capillare per la misura della emoglobina glicata consente di rilevare varianti emoglobiniche]	2022	Biochimica Clinica	Scopus	10.19186/BC_2022.026					JSTOR	82
Haemoglobinopathies in the Indian subcontinent: a review of literature	1973	Acta Geneticae Medicae et Gemellologiae	Scopus						Total	342
Lack of knowledge and misperceptions about thalassaemia among college students in Bangladesh: A cross-sectional baseline study	2020	Orphanet Journal of Rare Diseases	Scopus	10.1186/s13023-020-1323-y
Transfusion-dependent anaemia of undetermined origin: A distinctive syndrome in paediatric medical tourism	2012	Annals of the Academy of Medicine Singapore	Scopus
HBV prevalence in Sub-continental countries: A systematic review and meta-analysis	2023	PLoS ONE	Scopus	10.1371/journal.pone.0295670
Serum uric acid: an early indicator of oxidative stress in beta thalassemia population.	2013	Mymensingh medical journal : MMJ	Scopus
Frequency of Hepatitis B, C and HIV infections among transfusion-dependent beta thalassemia patients in Dhaka	2021	Infectious Disease Reports	Scopus	10.3390/IDR13010011
Respiratory burst enzymes, pro-oxidants and antioxidants status in bangladeshi population with β-thalassemia major	2015	North American Journal of Medical Sciences	Scopus	10.4103/1947-2714.159329
A preliminary investigation of hemoglobinopathies and glucose 6 phosphate dehydrogenase deficiency in Bangladesh	1974	Bangladesh Medical Journal	Scopus
Prevalence of hypogonadism in transfusion-dependent β-thalassemia patients of Bangladesh: investigating the role of serum ferritin level as a diagnostic tool	2023	Hematology, Transfusion and Cell Therapy	Scopus	10.1016/j.htct.2022.06.010
Awareness among Parents of β-Thalassemia Major Patients Regarding Prenatal Diagnosis and Premarital Screening in Day Care Centre of Transfusion Medicine Department	2016	Mymensingh medical journal : MMJ	Scopus
Thalassemia prevention: Religious and cultural barriers to premarital screening in Bangladesh	2023	Health Science Reports	Scopus	10.1002/hsr2.1176
Randomised controlled trials in child and adolescent health in 2023	2023	Archives of Disease in Childhood	Scopus	10.1136/archdischild-2023-326046
Co-existence of iron deficiency in beta thalassaemia trait	2018	Journal of Medicine (Bangladesh)	Scopus	10.3329/jom.v19i1.34842
Thalassemia as a global health problem: Recent progress toward its control in the developing countries	2010	Annals of the New York Academy of Sciences	Scopus	10.1111/j.1749-6632.2010.05546.x
Knowledge and attitudes of thalassaemia among high-risk indigenous university students in Bangladesh: A pilot study	2023	PLoS ONE	Scopus	10.1371/journal.pone.0287630
α- and β-Globin Gene Mutations in Individuals with Hemoglobinopathies in the Chattogram and Sylhet Regions of Bangladesh	2023	Hemoglobin	Scopus	10.1080/03630269.2023.2166526
Types of Inherited Hemoglobin Disorders Among the Patients Attending Hematology Outdoor of a Tertiary Care Hospital in Bangladesh	2023	Journal of Medicine (Bangladesh)	Scopus	10.3329/jom.v24i2.67271
Thalassemias in South Asia: clinical lessons learnt from Bangladesh	2017	Orphanet Journal of Rare Diseases	Scopus	10.1186/s13023-017-0643-z
Blood transfusion-mediated viral infections in thalassemic children in Bangladesh	2007	Journal of Medical Sciences	Scopus	10.3923/jms.2007.131.135
High prevalence of anemia with lack of iron deficiency among women in rural Bangladesh: A role for thalassemia and iron in groundwater	2012	Asia Pacific Journal of Clinical Nutrition	Scopus
Complex interactions of δβ hybrid haemoglobin (Hb Lepore-Hollandia) Hb E (β26 g→a) and α+ thalassaemia in a Thai family	2002	European Journal of Haematology	Scopus	10.1034/j.1600-0609.2002.01637.x
Strongyloidiasis complicating immunosuppression for pemphigus vulgaris	2013	British Journal of Dermatology	Scopus	10.1111/bjd.12512
Behind the scene of the prevalence of anaemia: An extended way of reporting	2023	Public Health Nutrition	Scopus	10.1017/S1368980023000393
Occupational cement dust exposure and inflammatory nemesis: Bangladesh relevance	2021	Journal of Inflammation Research	Scopus	10.2147/JIR.S312960
Prevalence of HBV and HCV among the multi-transfused beta thalassemic major patients in a day care centre of blood transfusion department of Mymensingh Medical College Hospital.	2014	Mymensingh medical journal : MMJ	Scopus
Hematological and biochemical status of Betathalassemia major patients in Bangladesh: A comparative analysis	2016	International Journal of Hematology-Oncology and Stem Cell Research	Scopus
The spectrum of β‐thalassaemia mutations on the Indian subcontinent: the basis for prenatal diagnosis	1991	British Journal of Haematology	Scopus	10.1111/j.1365-2141.1991.tb04423.x
A Novel β-Thalassemia Insertion/Frameshift Mutation Between Codons 77/78 (p.Leu78Profs*13 or HBB: c.235_236insC) Observed in a Family in Bangladesh	2017	Hemoglobin	Scopus	10.1080/03630269.2017.1412982
A Novel Pathogenic β-Thalassemia Mutation Identified at Codon 8 (HBB: c.27delG) in a Bangladeshi Family Acquired De Novo	2019	Hemoglobin	Scopus	10.1080/03630269.2019.1638797
Efficacy and safety of single-dose liposomal amphotericin B for visceral leishmaniasis in a rural public hospital in Bangladesh: A feasibility study	2014	The Lancet Global Health	Scopus	10.1016/S2214-109X(13)70118-9
High resolution melting curve analysis targeting the HBB gene mutational hot-spot offers a reliable screening approach for all common as well as most of the rare beta-globin gene mutations in Bangladesh	2018	BMC Genetics	Scopus	10.1186/s12863-017-0594-3
Risk factors for hepatocellular carcinoma	2017	Hepatology	Scopus	10.1002/hep.28854
Impaired acylcarnitine profile in transfusion-dependent beta-thalassemia major patients in Bangladesh	2018	Journal of Advanced Research	Scopus	10.1016/j.jare.2018.04.002
The forgotten people with thalassemia in the time of COVID-19: South Asian perspective	2020	Orphanet Journal of Rare Diseases	Scopus	10.1186/s13023-020-01543-0
Mutation analysis of the HBB gene in selected bangladeshi β-thalassemic individuals: Presence of rare mutations	2010	Genetic Testing and Molecular Biomarkers	Scopus	10.1089/gtmb.2009.0160
Blood transfusion in Bangladesh with particular emphasis on the treatment of Thalassemia patients	2013	Transfusion and Apheresis Science	Scopus	10.1016/j.transci.2013.05.013
Thalassemia in Asia 2021 Overview of Thalassemia and Hemoglobinopathies in Bangladesh	2022	Hemoglobin	Scopus	10.1080/03630269.2021.2008957
Thalassemia and hemoglobinopathy prevalence in a community-based sample in Sylhet, Bangladesh	2023	Orphanet Journal of Rare Diseases	Scopus	10.1186/s13023-023-02821-3
Mutation pattern in beta thalassaemia trait population: A basis for prenatal diagnosis	2018	Bangladesh Medical Research Council Bulletin	Scopus	10.3329/bmrcb.v44i2.38688
Frequency of G-Globin Promoter -158(C>T)Xmnl Polymorphism and its Correlation with Beta Thalassaemia Mutations in a Sample of Bangladeshi Population	2021	Bangladesh Medical Research Council Bulletin	Scopus	10.3329/bmrcb.v47i2.57783
Mutation spectrum of β-Thalassemia and other hemoglobinopathies in Chittagong, Southeast Bangladesh	2015	Hemoglobin	Scopus	10.3109/03630269.2015.1078810
Cross-Sectional Study for the Detection of Mutations in the Beta-Globin Gene among Patients with Hemoglobinopathies in the Bengali Population	2017	Genetic Testing and Molecular Biomarkers	Scopus	10.1089/gtmb.2016.0186
Auto-analyzerbased screening of microcytic hypochromic ratio to differentiate thalassaemia and non thalassemic microcytosis	2013	Bangladesh Medical Research Council Bulletin	Scopus	10.3329/bmrcb.v39i3.20317
SARS-CoV-2 and dengue virus coinfection in an adult with beta-thalassemia (trait): A case report from Bangladesh with literature review	2021	Heliyon	Scopus	10.1016/j.heliyon.2021.e08229
Impact of COVID-19 pandemic on rare diseases - A case study on thalassaemia patients in Bangladesh	2021	Public Health in Practice	Scopus	10.1016/j.puhip.2021.100150
First haemopoietic stem cell transplantation centre at Dhaka medical college hospital in Bangladesh: Outcome of 30 post-autologous stem cell transplanted cases	2019	Bangladesh Medical Research Council Bulletin	Scopus	10.3329/BMRCB.V45I2.42538
Prevalence and risk factors of iron deficiency anaemia in children admitted in a tertiary care hospital of Bangladesh	2015	Journal of Nepal Paediatric Society	Scopus	10.3126/jnps.v35i1.10495
Prenatal Diagnosis and Screening of Thalassemia Mutations in Bangladesh: Presence of Rare Mutations	2020	Hemoglobin	Scopus	10.1080/03630269.2020.1830797
Congenital sideroblastic anemia treated as thalassemia major.	2010	Mymensingh medical journal : MMJ	Scopus
Serious health-related suffering experienced by children with disability and their families living in Bangladesh: A scoping review	2023	Palliative Medicine	Scopus	10.1177/02692163221136896
Hemoglobin E disorders	2009	Disorders of Hemoglobin: Genetics, Pathophysiology, and Clinical Management, Second Edition	Scopus	10.1017/CBO9780511596582.025
Hemoglobin E trait - In Rajshahi, Bangladesh	2012	Bangladesh Medical Research Council Bulletin	Scopus	10.3329/bmrcb.v38i2.12886
The challenge of thalassemia for the developing countries	2005	Annals of the New York Academy of Sciences	Scopus	10.1196/annals.1345.002
Health-related quality of life among thalassemia patients in Bangladesh using the SF-36 questionnaire	2023	Scientific Reports	Scopus	10.1038/s41598-023-34205-9
Global distribution of β-thalassemia mutations: An update	2024	Gene	Scopus	10.1016/j.gene.2023.148022
Nationwide carrier detection and molecular characterization of β-thalassemia and hemoglobin e variants in Bangladeshi population	2020	Orphanet Journal of Rare Diseases	Scopus	10.1186/s13023-020-1294-z
Hemoglobin E prevalence in malaria-endemic villages in Myanmar	2005	Acta Medica Okayama	Scopus
Carrier detection of thalassaemia and haemoglobinopathies in tribal population of Bangladesh	2018	Bangladesh Medical Research Council Bulletin	Scopus	10.3329/bmrcb.v44i2.38702
The parental perspective of thalassaemia in Bangladesh: lack of knowledge, regret, and barriers	2021	Orphanet Journal of Rare Diseases	Scopus	10.1186/s13023-021-01947-6
Updating of hereditary haemoglobin disorders.	2002	Mymensingh medical journal : MMJ	Scopus
Hb E/beta-thalassaemia: A common & clinically diverse disorder	2011	Indian Journal of Medical Research	Scopus
Distribution of β-thalassemia and other hemoglobinopathies in bangladeshi university students and ready-made garment workers	2021	Risk Management and Healthcare Policy	Scopus	10.2147/RMHP.S317852
Hb E/Hb LeporeHollandia in a family from Bangladesh	1994	American Journal of Hematology	Scopus	10.1002/ajh.2830470403
Silent killer HCV and its early detection can stop its propagation: a case study.	2014	Mymensingh medical journal : MMJ	Scopus
Theorizing beta thalassemia major: An overview of health sociology; [Teorizando la beta talasemia mayor: Una visión general de la sociología de la salud]	2020	International and Multidisciplinary Journal of Social Sciences	Scopus	10.17583/rimcis.2020.5113
Beta thalassemia in a tertiary care hospital with their chelation habit.	2012	Mymensingh medical journal : MMJ	Scopus
Common transfusion-trasmitted infectious agents among thalassaemic children in Bangladesh	2003	Journal of Health Population and Nutrition	Scopus
Post-HSCT graft failure due to refractory human cytomegalovirus successfully treated with haploidentical donor-derived immunoglobulins and stem cell graft infusion: A case report	2021	Antiviral Research	Scopus	10.1016/j.antiviral.2021.105024
Fluorescence spectral classification of iron deficiency anemia and thalassemia	2014	Journal of Biomedical Optics	Scopus	10.1117/1.JBO.19.2.027008
Analysis of serum lipid profiles, metal ions and thyroid hormones levels abnormalities in β-thalassaemic children of Bangladesh	2010	Journal of the Pakistan Medical Association	Scopus
Thalassemia carrier status and groundwater iron: Implication for iron supplementation program for children in Bangladesh	2023	Journal of Public Health Research	Scopus	10.1177/22799036231191036
Prevalence of Anemia among Children and Adolescents of Bangladesh: A Systematic Review and Meta-Analysis	2023	International Journal of Environmental Research and Public Health	Scopus	10.3390/ijerph20031786
Combination of two rare mutations causes β-thalassaemia in a Bangladeshi patient	2011	Genetics and Molecular Biology	Scopus	10.1590/S1415-47572011005000026
Novel influenza H1N1 in pregnancy: Report of a diagnosed case in Bangladesh	2009	Bangladesh Journal of Obstetrics and Gynecology	Scopus	10.3329/bjog.v24i2.8533
Evaluation of portal venous system in post splenectomised beta-thalassemic children: A prospective study in a tertiary care hospital	2022	Annals of Medicine and Surgery	Scopus	10.1016/j.amsu.2022.103565
Iron overload in the Asian community	2009	Blood	Scopus	10.1182/blood-2009-01-199109
Thalassemia in Asia 2021 Overview of Thalassemia and Hemoglobinopathies in Bangladesh	2022	Hemoglobin	PubMed	10.1080/03630269.2021.2008957
Thalassemia and hemoglobinopathy prevalence in a community-based sample in Sylhet, Bangladesh	2023	Orphanet J Rare Dis	PubMed	10.1186/s13023-023-02821-3
Global, Regional, and National Cancer Incidence, Mortality, Years of Life Lost, Years Lived With Disability, and Disability-Adjusted Life-Years for 29 Cancer Groups, 1990 to 2017: A Systematic Analysis for the Global Burden of Disease Study	2019	JAMA Oncol	PubMed	10.1001/jamaoncol.2019.2996
Prenatal Diagnosis and Screening of Thalassemia Mutations in Bangladesh: Presence of Rare Mutations	2020	Hemoglobin	PubMed	10.1080/03630269.2020.1830797
Thalassemias in South Asia: clinical lessons learnt from Bangladesh	2017	Orphanet J Rare Dis	PubMed	10.1186/s13023-017-0643-z
Thalassemia carrier status and groundwater iron: Implication for iron supplementation program for children in Bangladesh	2023	J Public Health Res	PubMed	10.1177/22799036231191036
The battle against Thalassemia in Pakistan: Way to move forward	2023	Transfus Clin Biol	PubMed	10.1016/j.tracli.2022.11.003
Health-related quality of life among thalassemia patients in Bangladesh using the SF-36 questionnaire	2023	Sci Rep	PubMed	10.1038/s41598-023-34205-9
Thalassemia prevention: Religious and cultural barriers to premarital screening in Bangladesh	2023	Health Sci Rep	PubMed	10.1002/hsr2.1176
Umbilical Cord Blood Screening for the Detection of Common Deletional Mutations of α-Thalassemia in Bangladesh	2020	Hemoglobin	PubMed	10.1080/03630269.2020.1784755
Transfusion Iron Overload	2024	StatPearls	PubMed
Exome-wide association study of plasma lipids in >300,000 individuals	2017	Nat Genet	PubMed	10.1038/ng.3977
Mapping 123 million neonatal, infant and child deaths between 2000 and 2017	2019	Nature	PubMed	10.1038/s41586-019-1545-0
Pattern of β-Thalassemia and Other Haemoglobinopathies: A Cross-Sectional Study in Bangladesh	2012	ISRN Hematol	PubMed	10.5402/2012/659191
The Burden of Dementia due to Down Syndrome, Parkinson's Disease, Stroke, and Traumatic Brain Injury: A Systematic Analysis for the Global Burden of Disease Study 2019	2021	Neuroepidemiology	PubMed	10.1159/000515393
Mutation Spectrum of β-Thalassemia and Other Hemoglobinopathies in Chittagong, Southeast Bangladesh	2015	Hemoglobin	PubMed	10.3109/03630269.2015.1078810
Impaired acylcarnitine profile in transfusion-dependent beta-thalassemia major patients in Bangladesh	2018	J Adv Res	PubMed	10.1016/j.jare.2018.04.002
SARS-CoV-2 and dengue virus coinfection in an adult with beta-thalassemia (trait): A case report from Bangladesh with literature review	2021	Heliyon	PubMed	10.1016/j.heliyon.2021.e08229
Prevalence of hypogonadism in transfusion-dependent β-thalassemia patients of Bangladesh: investigating the role of serum ferritin level as a diagnostic tool	2023	Hematol Transfus Cell Ther	PubMed	10.1016/j.htct.2022.06.010
Hematological and biochemical status of Beta-thalassemia major patients in Bangladesh: A comparative analysis	2016	Int J Hematol Oncol Stem Cell Res	PubMed
Estimating global injuries morbidity and mortality: methods and data used in the Global Burden of Disease 2017 study	2020	Inj Prev	PubMed	10.1136/injuryprev-2019-043531
Global injury morbidity and mortality from 1990 to 2017: results from the Global Burden of Disease Study 2017	2020	Inj Prev	PubMed	10.1136/injuryprev-2019-043494
Distribution of β-Thalassemia and Other Hemoglobinopathies in Bangladeshi University Students and Ready-Made Garment Workers	2021	Risk Manag Healthc Policy	PubMed	10.2147/RMHP.S317852
Evaluation of Liver Function Tests in β-Thalassemia Major Children	2022	Mymensingh Med J	PubMed
The scenario of knowledge, attitude and practice of the Bangladeshi population towards thalassemia prevention: A nationwide study	2022	PLOS Glob Public Health	PubMed	10.1371/journal.pgph.0001177
Blood transfusion in Bangladesh with particular emphasis on the treatment of Thalassemia patients	2013	Transfus Apher Sci	PubMed	10.1016/j.transci.2013.05.013
Nationwide carrier detection and molecular characterization of β-thalassemia and hemoglobin E variants in Bangladeshi population	2020	Orphanet J Rare Dis	PubMed	10.1186/s13023-020-1294-z
Feasibility and Safety of Chorionic Villus Sampling (CVS) for Prenatal Diagnosis of Thalassemia in Bangladesh	2018	Mymensingh Med J	PubMed
A study of the prevalence of thalassemia and its correlation with liver function test in different age and sex group in the Chittagong district of Bangladesh	2012	J Basic Clin Pharm	PubMed	10.4103/0976-0105.105339
High prevalence of anemia with lack of iron deficiency among women in rural Bangladesh: a role for thalassemia and iron in groundwater	2012	Asia Pac J Clin Nutr	PubMed
Management of Hemoglobin Disorders During the COVID-19 Pandemic	2020	Front Med (Lausanne)	PubMed	10.3389/fmed.2020.00306
The parental perspective of thalassaemia in Bangladesh: lack of knowledge, regret, and barriers	2021	Orphanet J Rare Dis	PubMed	10.1186/s13023-021-01947-6
Ocular Involvement in Transfusion Dependent Thalassemia Children	2023	Mymensingh Med J	PubMed
High resolution melting curve analysis targeting the HBB gene mutational hot-spot offers a reliable screening approach for all common as well as most of the rare beta-globin gene mutations in Bangladesh	2018	BMC Genet	PubMed	10.1186/s12863-017-0594-3
A Novel β-Thalassemia Insertion/Frameshift Mutation Between Codons 77/78 (p.Leu78Profs*13 or HBB: c.235_236insC) Observed in a Family in Bangladesh	2017	Hemoglobin	PubMed	10.1080/03630269.2017.1412982
The forgotten people with thalassemia in the time of COVID-19: South Asian perspective	2020	Orphanet J Rare Dis	PubMed	10.1186/s13023-020-01543-0
Iron chelation therapy and thalassemia - an overview	2011	Mymensingh Med J	PubMed
Impact of COVID-19 pandemic on rare diseases - A case study on thalassaemia patients in Bangladesh	2021	Public Health Pract (Oxf)	PubMed	10.1016/j.puhip.2021.100150
Frequency of Hepatitis B, C and HIV Infections among Transfusion-Dependent Beta Thalassemia Patients in Dhaka	2021	Infect Dis Rep	PubMed	10.3390/idr13010011
Transfusion Transmitted Infections: A Present-Day Danger for Pakistan	2022	Am J Trop Med Hyg	PubMed	10.4269/ajtmh.21-1136
Lack of knowledge and misperceptions about thalassaemia among college students in Bangladesh: a cross-sectional baseline study	2020	Orphanet J Rare Dis	PubMed	10.1186/s13023-020-1323-y
Fluorescence spectral classification of iron deficiency anemia and thalassemia	2014	J Biomed Opt	PubMed	10.1117/1.JBO.19.2.027008
Haemoglobinopathies in the Indian subcontinent. A review of literature	1973	Acta Genet Med Gemellol (Roma)	PubMed	10.1017/s1120962300017650
α- and β-Globin Gene Mutations in Individuals with Hemoglobinopathies in the Chattogram and Sylhet Regions of Bangladesh	2023	Hemoglobin	PubMed	10.1080/03630269.2023.2166526
Respiratory Burst Enzymes, Pro-Oxidants and Antioxidants Status in Bangladeshi Population with β-Thalassemia Major	2015	N Am J Med Sci	PubMed	10.4103/1947-2714.159329
Association between convalescent plasma treatment and mortality in COVID-19: a collaborative systematic review and meta-analysis of randomized clinical trials	2021	BMC Infect Dis	PubMed	10.1186/s12879-021-06829-7
Knowledge and attitudes of thalassaemia among high-risk indigenous university students in Bangladesh: A pilot study	2023	PLoS One	PubMed	10.1371/journal.pone.0287630
Homozygous Hemoglobin Lepore: A Rare Condition Seen in a Bangladeshi Family	2021	Mymensingh Med J	PubMed
A Novel Pathogenic β-Thalassemia Mutation Identified at Codon 8 (HBB: c.27delG) in a Bangladeshi Family Acquired De Novo	2019	Hemoglobin	PubMed	10.1080/03630269.2019.1638797
Evaluation of portal venous system in post splenectomised beta-thalassemic children: A prospective study in a tertiary care hospital	2022	Ann Med Surg (Lond)	PubMed	10.1016/j.amsu.2022.103565
Septicemic melioidosis complicating undiagnosed chronic kidney disease and beta-thalassemia minor in a Bangladeshi farmer	2020	Saudi J Kidney Dis Transpl	PubMed	10.4103/1319-2442.308358
Thyroid hormone profile in beta-thalassemia major children	2009	Bangladesh Med Res Counc Bull	PubMed	10.3329/bmrcb.v35i2.2534
Iron overload in the Asian community	2009	Blood	PubMed	10.1182/blood-2009-01-199109
The Epidemiology of Melioidosis and Its Association with Diabetes Mellitus: A Systematic Review and Meta-Analysis	2022	Pathogens	PubMed	10.3390/pathogens11020149
Beta thalassemia in a tertiary care hospital with their chelation habit	2012	Mymensingh Med J	PubMed
Awareness among Parents of β-Thalassemia Major Patients Regarding Prenatal Diagnosis and Premarital Screening in Day Care Centre of Transfusion Medicine Department	2016	Mymensingh Med J	PubMed
Finding the influential clinical traits that impact on the diagnosis of heart disease using statistical and machine-learning techniques	2022	Sci Rep	PubMed	10.1038/s41598-022-24633-4
Epidemiology of anaemia in children, adolescent girls, and women in Bhutan	2018	Matern Child Nutr	PubMed	10.1111/mcn.12740
Behind the scene of the prevalence of anaemia: an extended way of reporting	2023	Public Health Nutr	PubMed	10.1017/S1368980023000393
Measurement of Bone Mineral Density in the Transfusion Dependent Thalassemic Patients	2022	Mymensingh Med J	PubMed
Health problems among Forcibly Displaced Myanmar Nationals (FDMNs) admitted to the Medicine ward of Cox's Bazar Medical College Hospital	2022	J Migr Health	PubMed	10.1016/j.jmh.2022.100123
Diagnostic value of fingerprint patterns: an explorative study on beta-thalassemia diagnosis	2010	Bangladesh Med Res Counc Bull	PubMed	10.3329/bmrcb.v36i1.4631
Analysis of serum lipid profiles, metal ions and thyroid hormones levels abnormalities in beta-thalassaemic children of Bangladesh	2010	J Pak Med Assoc	PubMed
Cross-Sectional Study for the Detection of Mutations in the Beta-Globin Gene Among Patients with Hemoglobinopathies in the Bengali Population	2017	Genet Test Mol Biomarkers	PubMed	10.1089/gtmb.2016.0186
Predicting the environmental suitability for onchocerciasis in Africa as an aid to elimination planning	2021	PLoS Negl Trop Dis	PubMed	10.1371/journal.pntd.0008824
Updating of hereditary haemoglobin disorders	2002	Mymensingh Med J	PubMed
Lipid profile in minor thalassemic patients: a historical cohort study	2011	Bangladesh Med Res Counc Bull	PubMed	10.3329/bmrcb.v37i1.7795
Red Cell Alloantibodies in Thalassaemia Patients Who Received Ten or More Units of Transfusion	2019	Mymensingh Med J	PubMed
Hemoglobin E trait--in Rajshahi, Bangladesh	2012	Bangladesh Med Res Counc Bull	PubMed
Thyroid Status in Children with Transfusion Dependent Hb-E β-Thalassaemia	2018	Mymensingh Med J	PubMed
Post-HSCT graft failure due to refractory human cytomegalovirus successfully treated with haploidentical donor-derived immunoglobulins and stem cell graft infusion: A case report	2021	Antiviral Res	PubMed	10.1016/j.antiviral.2021.105024
Congenital sideroblastic anemia treated as thalassemia major	2010	Mymensingh Med J	PubMed
The spectrum of beta-thalassaemia mutations on the Indian subcontinent: the basis for prenatal diagnosis	1991	Br J Haematol	PubMed	10.1111/j.1365-2141.1991.tb04423.x
Double Heterozygous For Haemoglobin S and Haemoglobin E	2018	Mymensingh Med J	PubMed
Mutation analysis of the HBB gene in selected Bangladeshi beta-thalassemic individuals: presence of rare mutations	2010	Genet Test Mol Biomarkers	PubMed	10.1089/gtmb.2009.0160
Extramedullary hematopoiesis and paraplegia in a patient with hemoglobin e-Beta thalassemia	2010	Mymensingh Med J	PubMed
Transfusion-dependent anaemia of undetermined origin: a distinctive syndrome in paediatric medical tourism	2012	Ann Acad Med Singap	PubMed
Diagnostic Performance of RBC Indices in Beta Thalassaemia Trait	2019	Mymensingh Med J	PubMed
Wandering spleen associated with β-Thalassemia: a case report	2013	Mymensingh Med J	PubMed
Hemoglobin E prevalence in malaria-endemic villages in Myanmar	2005	Acta Med Okayama	PubMed	10.18926/AMO/31968
Serum uric acid: an early indicator of oxidative stress in beta thalassemia population	2013	Mymensingh Med J	PubMed
Common transfusion-transmitted infectious agents among thalassaemic children in Bangladesh	2003	J Health Popul Nutr	PubMed
Combination of two rare mutations causes β-thalassaemia in a Bangladeshi patient	2011	Genet Mol Biol	PubMed	10.1590/S1415-47572011005000026
Auto-analyzer based screening of microcytic hypochromic ratio to differentiate thalassaemia and non thalassemic microcytosis	2013	Bangladesh Med Res Counc Bull	PubMed	10.3329/bmrcb.v39i3.20317
Inhibitory Effects of Bangladeshi Medicinal Plant Extracts on Interactions between Transcription Factors and Target DNA Sequences	2008	Evid Based Complement Alternat Med	PubMed	10.1093/ecam/nem042
Prevalence of HBV and HCV among the multi-transfused beta thalassemic major patients in a day care centre of blood transfusion department of Mymensingh Medical College Hospital	2014	Mymensingh Med J	PubMed
Comment on: oxidative stress and antioxidant status in beta-thalassemia heterozygotes	2013	Rev Bras Hematol Hemoter	PubMed	10.5581/1516-8484.20130125
Complex interactions of deltabeta hybrid haemoglobin (Hb Lepore-Hollandia) Hb E (beta(26G-->A)) and alpha+ thalassaemia in a Thai family	2002	Eur J Haematol	PubMed	10.1034/j.1600-0609.2002.01637.x
Silent killer HCV and its early detection can stop its propagation: a case study	2014	Mymensingh Med J	PubMed
Interaction of hemoglobin E and pyrimidine 5' nucleotidase deficiency	1996	Blood	PubMed
Congenital hemolytic anemia in Bangladesh: types and clinical manifestations	2002	Indian Pediatr	PubMed
Role of discrimination indices in differentiation of beta thalassaemia trait and iron deficiency anaemia	2011	Mymensingh Med J	PubMed
Hydrops fetalis: report of 3 cases	2003	Mymensingh Med J	PubMed
Role of Transfusion Medicine Specialist in Stem Cell Transplant: Experience in Bangladesh	2024	Pulse	Banglajol	https://doi.org/10.3329/pulse.v15i1.70926
Knowledge, Attitude and Practice of Prevention of Thalassaemia of the Parents of Children with Thalassaemia attending in a Tertiary Care Hospital in Bangladesh	2024	Journal of Bangladesh College of Physicians and Surgeons	Banglajol	https://doi.org/10.3329/jbcps.v42i1.70623
Effect of Beta Thalassemia Trait in Pregnancy	2024	Community Based Medical Journal	Banglajol	https://doi.org/10.3329/cbmj.v13i1.71083
Strengthening Education to Bridge the Thalassemia Care Gap	2024	Journal of Bangladesh College of Physicians and Surgeons	Banglajol	https://doi.org/10.3329/jbcps.v42i1.70751
Degree of fibrosis and its association with angiogenesis in the myelofibrotic bone marrow	2023	Bangabandhu Sheikh Mujib Medical University Journal	Banglajol	https://doi.org/10.3329/bsmmuj.v16i1.65664
Clinicoepidemiological Profile of Short Stature at A Tertiary Care Centre in Bangladesh	2023	Dhaka Shishu (Children) Hospital Journal	Banglajol	https://doi.org/10.3329/dshj.v38i2.70587
Prevalence and Risk Factors Associated with Chronic Diseases Among Young Adult in Bangladesh	2023	Journal of Scientific Research	Banglajol	https://doi.org/10.3329/jsr.v15i1.60328
Five Years Melioidosis Registry Data from 2011-2015 in Pahang, Malaysia: A Retrospective Study	2023	Bangladesh Journal of Infectious Diseases	Banglajol	https://doi.org/10.3329/bjid.v9i1.67259
Mutation of NPHS1, NPHS2, WT1, LAMB2, COL4A5 and other genes in children with idiopathic steroid resistant nephrotic syndrome	2023	Bangabandhu Sheikh Mujib Medical University Journal	Banglajol	https://doi.org/10.3329/bsmmuj.v16i4.66671
Blood Transfusion Practices in Obstetrics: An Observational Study at a Tertiary Level Hospital in Bangladesh	2023	Bangabandhu Sheikh Mujib Medical College Journal	Banglajol	https://doi.org/10.3329/bsmmcj.v2i1.69599
Prevalence of Consanguineous Marriages in UAE Nationals and the Risk of Genetic Diseases	2023	Journal of Medicine	Banglajol	https://doi.org/10.3329/jom.v24i2.67269
The effectiveness of deferasirox to prevent from the occurrence of liver fibrosis in balb/c mice with iron overload	2023	Bangladesh Journal of Medical Science	Banglajol	https://doi.org/10.3329/bjms.v22i1.61865
Blood Donation in Bangladesh	2023	Eastern Medical College Journal	Banglajol	https://doi.org/10.3329/emcj.v7i2.64308
Effect of Slow Breathing Exercise on Time Domain Heart Rate Variability in Transfusion Dependent Thalassemic Patients	2023	Bangabandhu Sheikh Mujib Medical College Journal	Banglajol	https://doi.org/10.3329/bsmmcj.v1i2.69338
Molecular and haematological characterization of deletional alpha thalassemia in northeastern Malaysia	2023	Bangladesh Journal of Medical Science	Banglajol	https://doi.org/10.3329/bjms.v22i2.65005
Reporting Two Rare Mutations With Associated Clinical Features in Bangladeshi Hb E/B Thalassemia Patients	2023	Bioresearch Communications	Banglajol	https://doi.org/10.3329/brc.v10i1.70683
Serum Calcium, Phosphate and Ferritin Level in Adult Male Patients with Transfusion Dependent Thalassemia	2023	Bangabandhu Sheikh Mujib Medical College Journal	Banglajol	https://doi.org/10.3329/bsmmcj.v2i2.69841
Types of Inherited Hemoglobin Disorders Among the Patients Attending Hematology Outdoor of a Tertiary Care Hospital in Bangladesh	2023	Journal of Medicine	Banglajol	https://doi.org/10.3329/jom.v24i2.67271
Cognitive Status In Thalassemia	2023	Chattagram Maa-O-Shishu Hospital Medical College Journal	Banglajol	https://doi.org/10.3329/cmoshmcj.v22i1.67837
Identification and Integrative Bioinformatics Analysis of Common and Rare Mutations in the Patients with Transfusion Dependent HbE/b and b-thalassemia in Chittagong, Bangladesh	2023	Bangladesh Medical Research Council Bulletin	Banglajol	https://doi.org/10.3329/bmrcb.v48i3.63809
Assessment of Health Performance and Outcome with Disease Profile among Paediatrics Population of a Non COVID Tertiary Care Hospital in Bangladesh in COVID Era	2022	Sir Salimullah Medical College Journal	Banglajol	https://doi.org/10.3329/ssmcj.v30i2.61934
Relationship between serum ferritin and parathyroid function in adult male patients with transfusion dependent thalassemia	2022	Journal of Bangladesh Society of Physiologist	Banglajol	https://doi.org/10.3329/jbsp.v17i1.63210
Disease Pattern and Outcome of Pediatric Patients Admitted in A Non-Government Medical College Hospital	2022	IAHS Medical Journal	Banglajol	https://doi.org/10.3329/iahsmj.v4i2.62532
Cut off Value of Red Cell Distribution Width (RDW) in Screening and Diagnosis of Iron Deficiency Anemia and b Thalassemia Trait	2022	Dhaka Shishu (Children) Hospital Journal, 37(1), 51–58.	Banglajol	https://doi.org/10.3329/dshj.v37i1.59117
Frequency of G-Globin Promoter -158(C>T) Xmnl polymorphism and its correlation with Beta thalassaemia mutations in Bangladeshi population: Beta thalasaemia mutations	2022	Bangladesh Medical Research Council Bulletin, 47(2), 219–224.	Banglajol	https://doi.org/10.3329/bmrcb.v47i2.57783
Mental Stress of Parents Having Thalassemic Children	2022	KYAMC Journal, 13(2), 102–107.	Banglajol	https://doi.org/10.3329/kyamcj.v13i2.61340
Status of Red Blood Cell Indices in Iron Deficiency Anemia and β Thalassaemia Trait: A Comparative Study	2022	Dhaka Shishu (Children) Hospital Journal, 37(1), 9–14.	Banglajol	https://doi.org/10.3329/dshj.v37i1.59087
Short and Long Term Effects of Splenectomy on Memory B Cell Level in Children	2022	TAJ: Journal of Teachers Association, 35(1), 39–44.	Banglajol	https://doi.org/10.3329/taj.v35i1.61142
Cholecystitis among pediatric population attending at a tertiary care hospital: Cholecystitis in children	2022	Bangladesh Medical Research Council Bulletin, 47(3), 295–301.	Banglajol	https://doi.org/10.3329/bmrcb.v47i3.59244
Frequency of consanguineous marriage among the thalassaemia major patients in Bangabandhu Sheikh Mujib Medical University	2022	Bangabandhu Sheikh Mujib Medical University Journal, 15(1), 25–28.	Banglajol	https://doi.org/10.3329/bsmmuj.v15i1.58424
Prevalence of Rhesus & Kell phenotypes among blood donors of Bangladesh	2022	Bangabandhu Sheikh Mujib Medical University Journal, 14(3), 38–42.	Banglajol	https://doi.org/10.3329/bsmmuj.v14i3.56596
Haplotype analysis of Bangladeshi β-thalassaemia patients: A pilot study	2022	Dhaka University Journal of Biological Sciences, 30(3), 479–486.	Banglajol	https://doi.org/10.3329/dujbs.v30i3.59039
Serum Bilirubin Level and Associated Factors in Patients of Self Reporting Jaundice without Evidence of Clinical Jaundice	2022	Medicine Today, 34(1), 1–5.	Banglajol	https://doi.org/10.3329/medtoday.v34i1.58630
Evaluation of Prevalence of Unscheduled Uterine Bleeding in Teen Aged Girls : A Cross Sectional Observational Study-100 cases	2022	IAHS Medical Journal, 4(1), 5–8.	Banglajol	https://doi.org/10.3329/iahsmj.v4i1.59100
Hemopoietic Stem Cell Transplantation (HSCT) in Bangladesh- Needs Sustained Program and Policy	2022	Journal of Bangladesh College of Physicians and Surgeons, 40(3), 138–142.	Banglajol	https://doi.org/10.3329/jbcps.v40i3.60293
Contribution of Bangladesh College of Physicians and Surgeons to Health Sector and Medical Education in Bangladesh: A 50-year Perspective	2022	Journal of Bangladesh College of Physicians and Surgeons, 40(40), 5–18.	Banglajol	https://doi.org/10.3329/jbcps.v40i40.59903
Etiology of short stature in children and adolescents: experience at a tertiary care hospital in Bangladesh	2022	BIRDEM Medical Journal, 12(2), 117–123.	Banglajol	https://doi.org/10.3329/birdem.v12i2.59612
Factors Associated with Stillbirth in aTertiary Care Hospital	2022	Journal of Shaheed Suhrawardy Medical College, 13(1), 15–19.	Banglajol	https://doi.org/10.3329/jssmc.v13i1.60925
Hemoglobin Status of the Hospital Admitted Patients: A Cross-Sectional Study in A District Hospital of Bangladesh	2022	TAJ: Journal of Teachers Association, 34(2), 114–121.	Banglajol	https://doi.org/10.3329/taj.v34i2.58564
Melioidosis: A case of multiple subcutaneous abscesses with sepsis	2022	Bangladesh Journal of Medicine, 33(3), 308–311.	Banglajol	https://doi.org/10.3329/bjm.v33i3.61379
Challenges and Attitude towards Research among Physicians of Bangladesh: A Cross Sectional Questionnaire Survey	2022	Bangladesh Journal of Medical Education, 13(1), 10–19.	Banglajol	https://doi.org/10.3329/bjme.v13i1.57501
Dermatoglyphic Assessment in Male Down Syndrome	2022	Community Based Medical Journal, 11(2), 144–151.	Banglajol	https://doi.org/10.3329/cbmj.v11i2.61284
Cholelithiasis and its Relationship with Serum Lipids in a Tertiary Care Hospital of Rajshahi	2022	Sir Salimullah Medical College Journal, 29(2), 95–99.	Banglajol	https://doi.org/10.3329/ssmcj.v29i2.58853
Assessment of Iron Status in Hemoglobin E and b Thalassemia Carriers	2021	Dhaka Shishu (Children) Hospital Journal, 36(1), 25–33.	Banglajol	https://doi.org/10.3329/dshj.v36i1.52633
Study on Palmar Dermatoglyphics and their Association with β Thalassemia Major Patients among Bangladeshi Population	2021	Mediscope, 8(2), 94–102.	Banglajol	https://doi.org/10.3329/mediscope.v8i2.55316
Barriers to Adherence to Iron Chelation Therapy in Thalassemia Patients	2021	Chattagram Maa-O-Shishu Hospital Medical College Journal, 20(2), 45–49.	Banglajol	https://doi.org/10.3329/cmoshmcj.v20i2.56473
Knowledge and Awareness of Parents Toward Thalassemia	2021	Chattagram Maa-O-Shishu Hospital Medical College Journal, 20(1), 12–15.	Banglajol	https://doi.org/10.3329/cmoshmcj.v20i1.53580
Endocrinopathies in thalassemia - a review.	2021	IMC Journal of Medical Science, 15(1), 47–55	Banglajol	https://www.banglajol.info/index.php/IMCJMS/article/view/54202
Endocrinopathies in thalassemia - a review.	2021	IMC Journal of Medical Science, 15(1), 47–55.	Banglajol	https://www.banglajol.info/index.php/IMCJMS/article/view/54202
Estimation of serum ferritin and TSH levels in thalassemia patients undergoing iron chelation therapy	2021	Bangladesh Journal of Medical Science, 20(1), 130–135.	Banglajol	https://doi.org/10.3329/bjms.v20i1.50357
A Tertiary Care Hospitals Blood Service Experience	2021	Bangladesh Journal of Medicine, 33(1), 70–75.	Banglajol	https://doi.org/10.3329/bjm.v33i1.56793
Melioidosis: A Neglected Infection in Bangladesh	2021	Journal of Medicine, 22(2), 139–145.	Banglajol	https://doi.org/10.3329/jom.v22i2.56705
Study on Hemoglobin Concentration in Female Diabetic Patients	2021	Community Based Medical Journal, 9(1), 25–29.	Banglajol	https://doi.org/10.3329/cbmj.v9i1.56768
Characterization of β-Globin Gene Cluster Deletions Using Multiplex-Gap Polymerase Chain Reaction (PCR) and Multiplex Ligation-Dependent Probe Amplification (MLPA)	2021	Bangladesh Journal of Medical Science, 20(3), 618–624.	Banglajol	https://doi.org/10.3329/bjms.v20i3.52804
Study on Hemoglobin Concentration in Female Diabetic Patients	2021	Community Based Medical Journal, 9(1), 25–29.	Banglajol	https://doi.org/10.3329/cbmj.v9i1.56768
Characterization of β-Globin Gene Cluster Deletions Using Multiplex-Gap Polymerase Chain Reaction (PCR) and Multiplex Ligation-Dependent Probe Amplification (MLPA)	2021	Bangladesh Journal of Medical Science, 20(3), 618–624.	Banglajol	https://doi.org/10.3329/bjms.v20i3.52804
Socio-demographic Profile of Patients Admitted in Thalassemia Care Center of Chattogram Maa Shishu-O-General Hospital	2020	Chattagram Maa-O-Shishu Hospital Medical College Journal, 19(1), 33–37	Banglajol	https://doi.org/10.3329/cmoshmcj.v19i1.48800
A 65–year–old male with moderate anemia, low-grade fever and weight loss	2020	Bangabandhu Sheikh Mujib Medical University Journal, 13(3), 97–110.	Banglajol	https://doi.org/10.3329/bsmmuj.v13i3.49254
Comparative study of Deferiprone versus Deferiprone with Deferasirox as iron chelation therapy in Thalassemic children	2020	Bangladesh Journal of Child Health, 43(3), 152–156.	Banglajol	https://doi.org/10.3329/bjch.v43i3.49571
Parenting Stress of Mothers Having Children with Thalassemia: Parenting stress	2020	Journal of Preventive and Social Medicine, 38(2), 22–29.	Banglajol	https://doi.org/10.3329/jopsom.v38i2.47861
First Observation of Hemoglobin J in Bangladesh	2020	Bangladesh Journal of Child Health, 43(3), 177–178.	Banglajol	https://doi.org/10.3329/bjch.v43i3.49578
Alteration of serum calcium and magnesium level in transfusion dependent thalassemic patients with combined iron chelator therapy	2020	Journal of Bangladesh Society of Physiologist, 15(1), 17–22.	Banglajol	https://doi.org/10.3329/jbsp.v15i1.48111
Changes of liver transaminases levels during one year follow up of Deferasirox treatment in children with β-thalassemia major	2020	Bangladesh Journal of Medical Science, 19(3), 453–457.	Banglajol	https://doi.org/10.3329/bjms.v19i3.45862
Evaluation of parathyroid function in adult male patients with transfusion dependent thalassemia	2020	Journal of Bangladesh Society of Physiologist, 14(2), 77–81.	Banglajol	https://doi.org/10.3329/jbsp.v14i2.44788
Clinical Profile of Thalassemia Syndrome in Children of Northern Bangladesh	2019	TAJ: Journal of Teachers Association, 31(2), 6–11	Banglajol	https://doi.org/10.3329/taj.v31i2.41582
A 42-year-old female presented with asymptomatic massive splenomegaly	2019	Bangabandhu Sheikh Mujib Medical University Journal, 12(4), 211–216.	Banglajol	https://doi.org/10.3329/bsmmuj.v12i4.43523
Socio-demographic Study for Prevalence of b-Thalassaemia and Haemoglobinopathies in Chattagram Maa Shishu-O-General Hospital	2019	Chattagram Maa-O-Shishu Hospital Medical College Journal, 17(2), 50–52.	Banglajol	https://doi.org/10.3329/cmoshmcj.v17i2.39778
Serum zinc, copper and ferritin levels in transfusion dependent thalassemia patients with iron chelator therapy	2019	Journal of Bangladesh Society of Physiologist, 14(1), 38–42.	Banglajol	https://doi.org/10.3329/jbsp.v14i1.42000
First haemopoietic stem cell transplantation centre at Dhaka Medical College Hospital: Outcome of 30 post-autologous stem cell transplanted cases: Haemopoietic stem cell transplantation	2019	Bangladesh Medical Research Council Bulletin, 45(2), 97–102.	Banglajol	https://doi.org/10.3329/bmrcb.v45i2.42538
Disease Profile Among Children Admitted in a Tertiary Care Hospital	2019	Chattagram Maa-O-Shishu Hospital Medical College Journal, 18(1), 31–35.	Banglajol	https://doi.org/10.3329/cmoshmcj.v18i1.42130
Disease Profile Among Children Admitted in a Tertiary Care Hospital	2019	Chattagram Maa-O-Shishu Hospital Medical College Journal, 18(1), 31–35.	Banglajol	https://doi.org/10.3329/cmoshmcj.v18i1.42130
Differentiation of Beta Thalassemia Trait and Iron Deficiency Anaemia by Red Cell Indices	2019	Journal of Armed Forces Medical College, Bangladesh, 13(2), 39–41.	Banglajol	https://doi.org/10.3329/jafmc.v13i2.41373
Pattern of Red Cell Count and Red Cell Distribution Width (RDW %) in Beta Thalassaemia Trait in Adults	2018	Bangladesh Journal of Medical Biochemistry, 9(1), 31–35.	Banglajol	https://doi.org/10.3329/bjmb.v9i1.36152
Renal function in Thalassemia major patients who treated by Desferal	2018	Bangladesh Journal of Medical Science, 17(1), 58–61.	Banglajol	https://doi.org/10.3329/bjms.v17i1.35281
An analysis of NESTROFT and Red cell indices in evaluating antenatal mothers for Beta Thalassemia trait	2018	Bangladesh Journal of Medical Science, 17(3), 411–416.	Banglajol	https://doi.org/10.3329/bjms.v17i3.36996
Carrier Detection of Thalassaemia and Haemoglobinopathies in Tribal Population of Bangladesh	2018	Bangladesh Medical Research Council Bulletin, 44(2), 89–92.	Banglajol	https://doi.org/10.3329/bmrcb.v44i2.38702
A 12-year-old boy presented with fever and left-sided upper abdominal pain	2018	Bangabandhu Sheikh Mujib Medical University Journal, 11(4), 310–314.	Banglajol	https://doi.org/10.3329/bsmmuj.v11i4.38662
Serum calcium and serum phosphate levels in transfusion dependent beta thalassemia	2018	Journal of Bangladesh Society of Physiologist, 13(2), 54–58.	Banglajol	https://doi.org/10.3329/jbsp.v13i2.39478
Role of Naked Eye Single Tube Red Cell Osmotic Fragility Test (NESTROFT) in Detecting Beta-Thalassemia Trait	2018	Journal of Bangladesh College of Physicians and Surgeons, 36(4), 145–152.	Banglajol	https://doi.org/10.3329/jbcps.v36i4.38182
Comparative Effects of Iron Chelators on the Transfusion-Dependent Beta-Thalassemia Patients	2018	TAJ: Journal of Teachers Association, 26, 14–19.	Banglajol	https://doi.org/10.3329/taj.v26i0.37579
Prevalence of Hepatitis C Virus Infection in Multi-transfused Thalassaemia Patients in Bangladesh	2018	Journal of Enam Medical College, 8(1), 16–19.	Banglajol	https://doi.org/10.3329/jemc.v8i1.35430
Pregnancy with Severe Anaemia and Pulmonary Hypertension: A Presentation of Hb E –ß Thalassemia	2018	Journal of Bangladesh College of Physicians and Surgeons, 37(1), 43–45.	Banglajol	https://doi.org/10.3329/jbcps.v37i1.39292
Congenital Haemolytic Anaemia with early onset and uncommon presentation: A Case Report	2017	Community Based Medical Journal, 6(2), 32–37.	Banglajol	https://doi.org/10.3329/cbmj.v6i2.54729
Pattern of Presentation of Moyamoya Disease (MMD) Patients in Bangladesh: Experience from Tertiary Care Hospitals	2017	Bangladesh Journal of Neuroscience, 33(1), 24–29.	Banglajol	https://doi.org/10.3329/bjn.v33i1.57465
Homozygotes for HbE and Anaemia -3 Years Study in Rajshahi	2011	TAJ: Journal of Teachers Association, 24(1), 34–37.	Banglajol	https://doi.org/10.3329/taj.v24i1.37447
Validity of Naked Eye Single Tube Red Cell Osmotic Fragility Test for the Diagnosis of β-Thalassemia –A Case Control Study	2011	TAJ: Journal of Teachers Association, 24(1), 1–5.	Banglajol	https://doi.org/10.3329/taj.v24i1.37440
Common Transfusion-transmitted Infectious Agents among Thalassaemic Children in Bangladesh	2003	Journal of Health, Population and Nutrition	JSTOR
Knowledge on, and Attitude Toward, HIV/AIDS among Staff of an International Organization in Bangladesh	2002	Journal of Health, Population and Nutrition	JSTOR
Socio-religious Prognosticators of Psychosocial Burden of Beta Thalassemia Major	2020	Journal of Religion and Health	JSTOR
Genetic Benefits of Consanguinity Through Selection of Genotypes Protective Against Malaria	2007	Human Biology	JSTOR
Interaction of Malaria with a Common Form of Severe Thalassemia in an Asian Population	2009	Proceedings of the National Academy of Sciences of the United States of America	JSTOR
The burden of haemoglobinopathies in India and the challenges ahead	2000	Current Science	JSTOR
Distribution of Hemoglobin E in Several Mongoloid Populations of Northeast India	1990	Human Biology	JSTOR
Front Matter	2004	Sexually Transmitted Diseases	JSTOR
Screening programme for Thalassemia disease and other Haemoglobinopathies at Family and population level - pilot study	1985	Indian Anthropologist	JSTOR
Molecular Heterogeneity of Beta-Thalassemia in the United Arab Emirates	2005	Community Genetics	JSTOR
Age-Related Changes in Adaptation to Severe Anemia in Childhood in Developing Countries	2007	Proceedings of the National Academy of Sciences of the United States of America	JSTOR
Testing the "Malaria Hypothesis" for the Case of Thailand: A Genetic Appraisal	2003	Human Biology	JSTOR
Anemia Status in Relation to Body Mass Index Among Women of Childbearing Age in Bangladesh	2016	Asia Pacific Journal of Public Health	JSTOR
Web Annex C.1. The efficacy and safety of direct-acting antivirals among children and adolescents with chronic hepatitis C virus infection: systematic review with meta-analysis	2022		JSTOR
REFERENCES	2022		JSTOR
On the Agenda:	2022		JSTOR
Global and regional burden of disease and injury in 2016 arising from occupational exposures	2020	Occupational and Environmental Medicine	JSTOR
Empowering deaf and hard hearing females toward premarital counseling and genetic screening	2021	African Journal of Reproductive Health / La Revue Africaine de la Santé Reproductive	JSTOR
Global and regional burden of chronic respiratory disease in 2016 arising from non-infectious airborne occupational exposures	2020	Occupational and Environmental Medicine	JSTOR
Health-related quality of life in Egyptian children with nephrotic syndrome	2020	Quality of Life Research	JSTOR
A model for university–town partnership in the arts:	2020	Developing a Sense of Place	JSTOR
United Arab Emirates	2005	Community Genetics	JSTOR
Oral Abstracts	2017	Annals of Nutrition & Metabolism	JSTOR
Prevalence of Anemia and Its Determinants Among Nonpregnant and Pregnant Women in India	2008	Asia Pacific Journal of Public Health	JSTOR
Consanguineous Marriage and Human Evolution	2010	Annual Review of Anthropology	JSTOR
Malaria as a Possible Selective Factor in the Speciation of Macaques	1980	Journal of Mammalogy	JSTOR	10.2307/1380052
Evaluation of Risk Factors for Severe Pneumonia in Children: The Pneumonia Etiology Research for Child Health Study	2012	Clinical Infectious Diseases	JSTOR
CSR STANDARDS AND ISLAMIC BANKNIG PRACTICE	2016	The Journal of Developing Areas	JSTOR
Prevalence and Types of Anemia in a Large Refugee Cohort in Western Europe in 2015	2018	Journal of Immigrant and Minority Health	JSTOR
IN SCIENCE JOURNALS	2018	Science	JSTOR
Subject Index	1990	Annual Review of Anthropology	JSTOR
Melioidosis Cases and Selected Reports of Occupational Exposures to Burkholderia pseudomallei — United States, 2008–2013	2015	Morbidity and Mortality Weekly Report: Surveillance Summaries	JSTOR
Contribution of specific diseases and injuries to changes in health adjusted life expectancy in 187 countries from 1990 to 2013	2019	BMJ: British Medical Journal	JSTOR
Standardization of Laboratory Methods for the PERCH Study	2017	Clinical Infectious Diseases	JSTOR
E-articles (Publication of these articles is made possible by funding from China Medical Board, New York)	2015	Asia Pacific Journal of Public Health	JSTOR
A defunctioning polymorphism in FCGR2B is associated with protection against malaria but susceptibility to systemic lupus erythematosus	2010	Proceedings of the National Academy of Sciences of the United States of America	JSTOR
A Toolkit to assess health needs for congenital disorders in low- and middle-income countries: an instrument for public health action	2014	Journal of Public Health	JSTOR
Volume Information	1982	The Journal of Infectious Diseases	JSTOR
The Social Imperatives of Medical Research	1977	Science	JSTOR
In this issue	2002	Current Science	JSTOR
Association Between Arsenic Exposure From Drinking Water and Anemia During Pregnancy	2006	Journal of Occupational and Environmental Medicine	JSTOR
Identification and Selection of Cases and Controls in the Pneumonia Etiology Research for Child Health Project	2012	Clinical Infectious Diseases	JSTOR
Front Matter	2007	Human Biology	JSTOR
KEY CONSIDERATIONS AND DISCUSSION POINTS LEADING TO THE RECOMMENDATIONS	2016		JSTOR
Summary	2016		JSTOR
The Genetics of Human Populations	1974	Scientific American	JSTOR
Infant and Childhood Morbidity and Mortality Risks in Archaeological Populations	1989	World Archaeology	JSTOR
The Anthropology of Infectious Disease	1990	Annual Review of Anthropology	JSTOR
A Framework for Analyzing the Determinants of Obstetric Fistula Formation	2012	Studies in Family Planning	JSTOR
Clinical risk factors for pre-eclampsia determined in early pregnancy	2016	BMJ: British Medical Journal	JSTOR
SUBMITTED ABSTRACTS FOR POSTERS AND ORAL PRESENTATIONS	2015	Annals of Nutrition & Metabolism	JSTOR
ISEE/ISEA 2006 Conference Abstracts	2006	Epidemiology	JSTOR
Symposia	2009	Annals of Nutrition & Metabolism	JSTOR
Non-communicable disease epidemic: epidemiology in action (EuroEpi 2013 and NordicEpi 2013) Aarhus, Denmark from 11 August to 14 August 2013	2013	European Journal of Epidemiology	JSTOR
Submitted Posters	2003	Annals of Nutrition & Metabolism	JSTOR
Endemic Infectious Diseases of Afghanistan	2002	Clinical Infectious Diseases	JSTOR
Poster Presentations Part II	2009	Annals of Nutrition & Metabolism	JSTOR
Contribution of Selected Vitamins and Trace Elements to Immune Function	2007	Annals of Nutrition & Metabolism	JSTOR
Front Matter	1992	Clinical Infectious Diseases	JSTOR
Volume Information	2003	Clinical Infectious Diseases	JSTOR
Front Matter	2003	Clinical Infectious Diseases	JSTOR
Back Matter	2015	Public Health Genomics	JSTOR
"The English Disease" or "Asian Rickets"? Medical Responses to Postcolonial Immigration	2007	Bulletin of the History of Medicine	JSTOR
Front Matter	1992	Human Biology	JSTOR
Special Article: The Human Pathogenic Vibrios: A Public Health Update with Environmental Perspectives	1989	Epidemiology and Infection	JSTOR
Conducting Focus Groups for Health Research Among Asian Communities: Insights and Experiences	2001	Ethnicity & Disease	JSTOR
Front Matter	2004	Sexually Transmitted Diseases	JSTOR
Front Matter	2008	Proceedings of the National Academy of Sciences of the United States of America	JSTOR
Impact of Prompt Influenza Antiviral Treatment on Extended Care Needs After Influenza Hospitalization Among Community-Dwelling Older Adults	2015	Clinical Infectious Diseases	JSTOR
Front Matter	2016	Human Heredity	JSTOR
Case Management of Dengue: Lessons Learned	2017	The Journal of Infectious Diseases	JSTOR
BRIEF OF GENETICS, GENOMICS AND FORENSIC SCIENCE RESEARCHERS AS AMICI CURIAE IN SUPPORT OF NEITHER PARTY IN MARYLAND v. KING	2013	Jurimetrics	JSTOR
Front Matter	2017	Annals of Nutrition & Metabolism	JSTOR
Volume Information	1987	American Anthropologist	JSTOR
Appendix B: CBA/CEA Literature: 1979-1990	1993	Medical Care	JSTOR
Epidemiology of hepatitis C virus among hemodialysis patients in the Middle East and North Africa	2017	Epidemiology and Infection	JSTOR
Abstracts of the 1997 Annual IDSA Meeting	1997	Clinical Infectious Diseases	JSTOR
Global, regional, and national burden of suicide mortality 1990 to 2016	2019	BMJ: British Medical Journal	JSTOR
Nutrition and Politics in Prehistory	1999	Annual Review of Anthropology	JSTOR
Abstracts Presented as Posters	2017	Annals of Nutrition & Metabolism	JSTOR
Sequestration and Red Cell Deformability as Determinants of Hyperlactatemia in Falciparum Malaria	2016	The Journal of Infectious Diseases	JSTOR
VOLUME 2 No 61			JSTOR

## Sheet: 2. Filter duplicate (process)
Title	Year	Journal	Source	DOI	Duplicate?
"The English Disease" or "Asian Rickets"? Medical Responses to Postcolonial Immigration	2007	Bulletin of the History of Medicine	JSTOR
A 12-year-old boy presented with fever and left-sided upper abdominal pain	2018	Bangabandhu Sheikh Mujib Medical University Journal, 11(4), 310–314.	Banglajol	https://doi.org/10.3329/bsmmuj.v11i4.38662
A 42-year-old female presented with asymptomatic massive splenomegaly	2019	Bangabandhu Sheikh Mujib Medical University Journal, 12(4), 211–216.	Banglajol	https://doi.org/10.3329/bsmmuj.v12i4.43523
A 65–year–old male with moderate anemia, low-grade fever and weight loss	2020	Bangabandhu Sheikh Mujib Medical University Journal, 13(3), 97–110.	Banglajol	https://doi.org/10.3329/bsmmuj.v13i3.49254
A defunctioning polymorphism in FCGR2B is associated with protection against malaria but susceptibility to systemic lupus erythematosus	2010	Proceedings of the National Academy of Sciences of the United States of America	JSTOR
A Framework for Analyzing the Determinants of Obstetric Fistula Formation	2012	Studies in Family Planning	JSTOR
A model for university–town partnership in the arts:	2020	Developing a Sense of Place	JSTOR
A Novel Pathogenic β-Thalassemia Mutation Identified at Codon 8 (HBB: c.27delG) in a Bangladeshi Family Acquired De Novo	2019	Hemoglobin	Scopus	10.1080/03630269.2019.1638797
A Novel Pathogenic β-Thalassemia Mutation Identified at Codon 8 (HBB: c.27delG) in a Bangladeshi Family Acquired De Novo	2019	Hemoglobin	PubMed	10.1080/03630269.2019.1638797	Yes
A Novel β-Thalassemia Insertion/Frameshift Mutation Between Codons 77/78 (p.Leu78Profs*13 or HBB: c.235_236insC) Observed in a Family in Bangladesh	2017	Hemoglobin	Scopus	10.1080/03630269.2017.1412982
A Novel β-Thalassemia Insertion/Frameshift Mutation Between Codons 77/78 (p.Leu78Profs*13 or HBB: c.235_236insC) Observed in a Family in Bangladesh	2017	Hemoglobin	PubMed	10.1080/03630269.2017.1412982	Yes
A preliminary investigation of hemoglobinopathies and glucose 6 phosphate dehydrogenase deficiency in Bangladesh	1974	Bangladesh Medical Journal	Scopus
A study of the prevalence of thalassemia and its correlation with liver function test in different age and sex group in the Chittagong district of Bangladesh	2012	J Basic Clin Pharm	PubMed	10.4103/0976-0105.105339
A Tertiary Care Hospitals Blood Service Experience	2021	Bangladesh Journal of Medicine, 33(1), 70–75.	Banglajol	https://doi.org/10.3329/bjm.v33i1.56793
A Toolkit to assess health needs for congenital disorders in low- and middle-income countries: an instrument for public health action	2014	Journal of Public Health	JSTOR
Abstracts of the 1997 Annual IDSA Meeting	1997	Clinical Infectious Diseases	JSTOR
Abstracts Presented as Posters	2017	Annals of Nutrition & Metabolism	JSTOR
Age-Related Changes in Adaptation to Severe Anemia in Childhood in Developing Countries	2007	Proceedings of the National Academy of Sciences of the United States of America	JSTOR
Alteration of serum calcium and magnesium level in transfusion dependent thalassemic patients with combined iron chelator therapy	2020	Journal of Bangladesh Society of Physiologist, 15(1), 17–22.	Banglajol	https://doi.org/10.3329/jbsp.v15i1.48111
An analysis of NESTROFT and Red cell indices in evaluating antenatal mothers for Beta Thalassemia trait	2018	Bangladesh Journal of Medical Science, 17(3), 411–416.	Banglajol	https://doi.org/10.3329/bjms.v17i3.36996
Analysis of serum lipid profiles, metal ions and thyroid hormones levels abnormalities in beta-thalassaemic children of Bangladesh	2010	J Pak Med Assoc	PubMed		Yes
Analysis of serum lipid profiles, metal ions and thyroid hormones levels abnormalities in β-thalassaemic children of Bangladesh	2010	Journal of the Pakistan Medical Association	Scopus
Anemia Status in Relation to Body Mass Index Among Women of Childbearing Age in Bangladesh	2016	Asia Pacific Journal of Public Health	JSTOR
Appendix B: CBA/CEA Literature: 1979-1990	1993	Medical Care	JSTOR
Assessment of Health Performance and Outcome with Disease Profile among Paediatrics Population of a Non COVID Tertiary Care Hospital in Bangladesh in COVID Era	2022	Sir Salimullah Medical College Journal	Banglajol	https://doi.org/10.3329/ssmcj.v30i2.61934
Assessment of Iron Status in Hemoglobin E and b Thalassemia Carriers	2021	Dhaka Shishu (Children) Hospital Journal, 36(1), 25–33.	Banglajol	https://doi.org/10.3329/dshj.v36i1.52633
Association Between Arsenic Exposure From Drinking Water and Anemia During Pregnancy	2006	Journal of Occupational and Environmental Medicine	JSTOR
Association between convalescent plasma treatment and mortality in COVID-19: a collaborative systematic review and meta-analysis of randomized clinical trials	2021	BMC Infect Dis	PubMed	10.1186/s12879-021-06829-7
Auto-analyzer based screening of microcytic hypochromic ratio to differentiate thalassaemia and non thalassemic microcytosis	2013	Bangladesh Med Res Counc Bull	PubMed	10.3329/bmrcb.v39i3.20317	Yes
Auto-analyzerbased screening of microcytic hypochromic ratio to differentiate thalassaemia and non thalassemic microcytosis	2013	Bangladesh Medical Research Council Bulletin	Scopus	10.3329/bmrcb.v39i3.20317
Awareness among Parents of β-Thalassemia Major Patients Regarding Prenatal Diagnosis and Premarital Screening in Day Care Centre of Transfusion Medicine Department	2016	Mymensingh medical journal : MMJ	Scopus
Awareness among Parents of β-Thalassemia Major Patients Regarding Prenatal Diagnosis and Premarital Screening in Day Care Centre of Transfusion Medicine Department	2016	Mymensingh Med J	PubMed		Yes
Back Matter	2015	Public Health Genomics	JSTOR
Barriers to Adherence to Iron Chelation Therapy in Thalassemia Patients	2021	Chattagram Maa-O-Shishu Hospital Medical College Journal, 20(2), 45–49.	Banglajol	https://doi.org/10.3329/cmoshmcj.v20i2.56473
Behind the scene of the prevalence of anaemia: An extended way of reporting	2023	Public Health Nutrition	Scopus	10.1017/S1368980023000393
Behind the scene of the prevalence of anaemia: an extended way of reporting	2023	Public Health Nutr	PubMed	10.1017/S1368980023000393	Yes
Beta thalassemia in a tertiary care hospital with their chelation habit	2012	Mymensingh Med J	PubMed		Yes
Beta thalassemia in a tertiary care hospital with their chelation habit.	2012	Mymensingh medical journal : MMJ	Scopus
Blood Donation in Bangladesh	2023	Eastern Medical College Journal	Banglajol	https://doi.org/10.3329/emcj.v7i2.64308
Blood transfusion in Bangladesh with particular emphasis on the treatment of Thalassemia patients	2013	Transfusion and Apheresis Science	Scopus	10.1016/j.transci.2013.05.013
Blood transfusion in Bangladesh with particular emphasis on the treatment of Thalassemia patients	2013	Transfus Apher Sci	PubMed	10.1016/j.transci.2013.05.013	Yes
Blood Transfusion Practices in Obstetrics: An Observational Study at a Tertiary Level Hospital in Bangladesh	2023	Bangabandhu Sheikh Mujib Medical College Journal	Banglajol	https://doi.org/10.3329/bsmmcj.v2i1.69599
Blood transfusion-mediated viral infections in thalassemic children in Bangladesh	2007	Journal of Medical Sciences	Scopus	10.3923/jms.2007.131.135
BRIEF OF GENETICS, GENOMICS AND FORENSIC SCIENCE RESEARCHERS AS AMICI CURIAE IN SUPPORT OF NEITHER PARTY IN MARYLAND v. KING	2013	Jurimetrics	JSTOR
Capilalry method for measuring glycated hemoglobin allows the detection of hemoglobin variants; [La metodica capillare per la misura della emoglobina glicata consente di rilevare varianti emoglobiniche]	2022	Biochimica Clinica	Scopus	10.19186/BC_2022.026
Carrier detection of thalassaemia and haemoglobinopathies in tribal population of Bangladesh	2018	Bangladesh Medical Research Council Bulletin	Scopus	10.3329/bmrcb.v44i2.38702
Carrier Detection of Thalassaemia and Haemoglobinopathies in Tribal Population of Bangladesh	2018	Bangladesh Medical Research Council Bulletin, 44(2), 89–92.	Banglajol	https://doi.org/10.3329/bmrcb.v44i2.38702	Yes
Case Management of Dengue: Lessons Learned	2017	The Journal of Infectious Diseases	JSTOR
Challenges and Attitude towards Research among Physicians of Bangladesh: A Cross Sectional Questionnaire Survey	2022	Bangladesh Journal of Medical Education, 13(1), 10–19.	Banglajol	https://doi.org/10.3329/bjme.v13i1.57501
Changes of liver transaminases levels during one year follow up of Deferasirox treatment in children with β-thalassemia major	2020	Bangladesh Journal of Medical Science, 19(3), 453–457.	Banglajol	https://doi.org/10.3329/bjms.v19i3.45862
Characterization of β-Globin Gene Cluster Deletions Using Multiplex-Gap Polymerase Chain Reaction (PCR) and Multiplex Ligation-Dependent Probe Amplification (MLPA)	2021	Bangladesh Journal of Medical Science, 20(3), 618–624.	Banglajol	https://doi.org/10.3329/bjms.v20i3.52804
Characterization of β-Globin Gene Cluster Deletions Using Multiplex-Gap Polymerase Chain Reaction (PCR) and Multiplex Ligation-Dependent Probe Amplification (MLPA)	2021	Bangladesh Journal of Medical Science, 20(3), 618–624.	Banglajol	https://doi.org/10.3329/bjms.v20i3.52804	Yes
Cholecystitis among pediatric population attending at a tertiary care hospital: Cholecystitis in children	2022	Bangladesh Medical Research Council Bulletin, 47(3), 295–301.	Banglajol	https://doi.org/10.3329/bmrcb.v47i3.59244
Cholelithiasis and its Relationship with Serum Lipids in a Tertiary Care Hospital of Rajshahi	2022	Sir Salimullah Medical College Journal, 29(2), 95–99.	Banglajol	https://doi.org/10.3329/ssmcj.v29i2.58853
Chorionic villus sampling (CVS) for prenatal diagnosis of genetic disorders in Bangladesh	2016	Bangladesh Journal of Obstetrics and Gynecology	Scopus	10.3329/bjog.v31i2.34212
Clinical Profile of Thalassemia Syndrome in Children of Northern Bangladesh	2019	TAJ: Journal of Teachers Association, 31(2), 6–11	Banglajol	https://doi.org/10.3329/taj.v31i2.41582
Clinical risk factors for pre-eclampsia determined in early pregnancy	2016	BMJ: British Medical Journal	JSTOR
Clinicoepidemiological Profile of Short Stature at A Tertiary Care Centre in Bangladesh	2023	Dhaka Shishu (Children) Hospital Journal	Banglajol	https://doi.org/10.3329/dshj.v38i2.70587
Co-existence of iron deficiency in beta thalassaemia trait	2018	Journal of Medicine (Bangladesh)	Scopus	10.3329/jom.v19i1.34842
Cognitive Status In Thalassemia	2023	Chattagram Maa-O-Shishu Hospital Medical College Journal	Banglajol	https://doi.org/10.3329/cmoshmcj.v22i1.67837
Combination of two rare mutations causes β-thalassaemia in a Bangladeshi patient	2011	Genetics and Molecular Biology	Scopus	10.1590/S1415-47572011005000026
Combination of two rare mutations causes β-thalassaemia in a Bangladeshi patient	2011	Genet Mol Biol	PubMed	10.1590/S1415-47572011005000026	Yes
Comment on: oxidative stress and antioxidant status in beta-thalassemia heterozygotes	2013	Rev Bras Hematol Hemoter	PubMed	10.5581/1516-8484.20130125
Common transfusion-transmitted infectious agents among thalassaemic children in Bangladesh	2003	J Health Popul Nutr	PubMed		Yes
Common Transfusion-transmitted Infectious Agents among Thalassaemic Children in Bangladesh	2003	Journal of Health, Population and Nutrition	JSTOR		Yes
Common transfusion-trasmitted infectious agents among thalassaemic children in Bangladesh	2003	Journal of Health Population and Nutrition	Scopus
Comparative Effects of Iron Chelators on the Transfusion-Dependent Beta-Thalassemia Patients	2018	TAJ: Journal of Teachers Association, 26, 14–19.	Banglajol	https://doi.org/10.3329/taj.v26i0.37579
Comparative study of Deferiprone versus Deferiprone with Deferasirox as iron chelation therapy in Thalassemic children	2020	Bangladesh Journal of Child Health, 43(3), 152–156.	Banglajol	https://doi.org/10.3329/bjch.v43i3.49571
Complex interactions of deltabeta hybrid haemoglobin (Hb Lepore-Hollandia) Hb E (beta(26G-->A)) and alpha+ thalassaemia in a Thai family	2002	Eur J Haematol	PubMed	10.1034/j.1600-0609.2002.01637.x	Yes
Complex interactions of δβ hybrid haemoglobin (Hb Lepore-Hollandia) Hb E (β26 g→a) and α+ thalassaemia in a Thai family	2002	European Journal of Haematology	Scopus	10.1034/j.1600-0609.2002.01637.x
Conducting Focus Groups for Health Research Among Asian Communities: Insights and Experiences	2001	Ethnicity & Disease	JSTOR
Congenital Haemolytic Anaemia with early onset and uncommon presentation: A Case Report	2017	Community Based Medical Journal, 6(2), 32–37.	Banglajol	https://doi.org/10.3329/cbmj.v6i2.54729
Congenital hemolytic anemia in Bangladesh: types and clinical manifestations	2002	Indian Pediatr	PubMed
Congenital sideroblastic anemia treated as thalassemia major	2010	Mymensingh Med J	PubMed		Yes
Congenital sideroblastic anemia treated as thalassemia major.	2010	Mymensingh medical journal : MMJ	Scopus
Consanguineous Marriage and Human Evolution	2010	Annual Review of Anthropology	JSTOR
Contribution of Bangladesh College of Physicians and Surgeons to Health Sector and Medical Education in Bangladesh: A 50-year Perspective	2022	Journal of Bangladesh College of Physicians and Surgeons, 40(40), 5–18.	Banglajol	https://doi.org/10.3329/jbcps.v40i40.59903
Contribution of Selected Vitamins and Trace Elements to Immune Function	2007	Annals of Nutrition & Metabolism	JSTOR
Contribution of specific diseases and injuries to changes in health adjusted life expectancy in 187 countries from 1990 to 2013	2019	BMJ: British Medical Journal	JSTOR
Cross-Sectional Study for the Detection of Mutations in the Beta-Globin Gene among Patients with Hemoglobinopathies in the Bengali Population	2017	Genetic Testing and Molecular Biomarkers	Scopus	10.1089/gtmb.2016.0186
Cross-Sectional Study for the Detection of Mutations in the Beta-Globin Gene Among Patients with Hemoglobinopathies in the Bengali Population	2017	Genet Test Mol Biomarkers	PubMed	10.1089/gtmb.2016.0186	Yes
CSR STANDARDS AND ISLAMIC BANKNIG PRACTICE	2016	The Journal of Developing Areas	JSTOR
Cut off Value of Red Cell Distribution Width (RDW) in Screening and Diagnosis of Iron Deficiency Anemia and b Thalassemia Trait	2022	Dhaka Shishu (Children) Hospital Journal, 37(1), 51–58.	Banglajol	https://doi.org/10.3329/dshj.v37i1.59117
Degree of fibrosis and its association with angiogenesis in the myelofibrotic bone marrow	2023	Bangabandhu Sheikh Mujib Medical University Journal	Banglajol	https://doi.org/10.3329/bsmmuj.v16i1.65664
Dermatoglyphic Assessment in Male Down Syndrome	2022	Community Based Medical Journal, 11(2), 144–151.	Banglajol	https://doi.org/10.3329/cbmj.v11i2.61284
Diagnostic Performance of RBC Indices in Beta Thalassaemia Trait	2019	Mymensingh Med J	PubMed
Diagnostic value of fingerprint patterns: an explorative study on beta-thalassemia diagnosis	2010	Bangladesh Med Res Counc Bull	PubMed	10.3329/bmrcb.v36i1.4631
Differentiation of Beta Thalassemia Trait and Iron Deficiency Anaemia by Red Cell Indices	2019	Journal of Armed Forces Medical College, Bangladesh, 13(2), 39–41.	Banglajol	https://doi.org/10.3329/jafmc.v13i2.41373
Disease Pattern and Outcome of Pediatric Patients Admitted in A Non-Government Medical College Hospital	2022	IAHS Medical Journal	Banglajol	https://doi.org/10.3329/iahsmj.v4i2.62532
Disease Profile Among Children Admitted in a Tertiary Care Hospital	2019	Chattagram Maa-O-Shishu Hospital Medical College Journal, 18(1), 31–35.	Banglajol	https://doi.org/10.3329/cmoshmcj.v18i1.42130
Disease Profile Among Children Admitted in a Tertiary Care Hospital	2019	Chattagram Maa-O-Shishu Hospital Medical College Journal, 18(1), 31–35.	Banglajol	https://doi.org/10.3329/cmoshmcj.v18i1.42130	Yes
Distribution of Hemoglobin E in Several Mongoloid Populations of Northeast India	1990	Human Biology	JSTOR
Distribution of β-thalassemia and other hemoglobinopathies in bangladeshi university students and ready-made garment workers	2021	Risk Management and Healthcare Policy	Scopus	10.2147/RMHP.S317852
Distribution of β-Thalassemia and Other Hemoglobinopathies in Bangladeshi University Students and Ready-Made Garment Workers	2021	Risk Manag Healthc Policy	PubMed	10.2147/RMHP.S317852	Yes
Double Heterozygous For Haemoglobin S and Haemoglobin E	2018	Mymensingh Med J	PubMed
E-articles (Publication of these articles is made possible by funding from China Medical Board, New York)	2015	Asia Pacific Journal of Public Health	JSTOR
Effect of Beta Thalassemia Trait in Pregnancy	2024	Community Based Medical Journal	Banglajol	https://doi.org/10.3329/cbmj.v13i1.71083
Effect of Slow Breathing Exercise on Time Domain Heart Rate Variability in Transfusion Dependent Thalassemic Patients	2023	Bangabandhu Sheikh Mujib Medical College Journal	Banglajol	https://doi.org/10.3329/bsmmcj.v1i2.69338
Efficacy and safety of single-dose liposomal amphotericin B for visceral leishmaniasis in a rural public hospital in Bangladesh: A feasibility study	2014	The Lancet Global Health	Scopus	10.1016/S2214-109X(13)70118-9
Empowering deaf and hard hearing females toward premarital counseling and genetic screening	2021	African Journal of Reproductive Health / La Revue Africaine de la Santé Reproductive	JSTOR
Endemic Infectious Diseases of Afghanistan	2002	Clinical Infectious Diseases	JSTOR
Endocrinopathies in thalassemia - a review.	2021	IMC Journal of Medical Science, 15(1), 47–55	Banglajol	https://www.banglajol.info/index.php/IMCJMS/article/view/54202
Endocrinopathies in thalassemia - a review.	2021	IMC Journal of Medical Science, 15(1), 47–55.	Banglajol	https://www.banglajol.info/index.php/IMCJMS/article/view/54202	Yes
Epidemiology of anaemia in children, adolescent girls, and women in Bhutan	2018	Matern Child Nutr	PubMed	10.1111/mcn.12740
Epidemiology of hepatitis C virus among hemodialysis patients in the Middle East and North Africa	2017	Epidemiology and Infection	JSTOR
Estimating global injuries morbidity and mortality: methods and data used in the Global Burden of Disease 2017 study	2020	Inj Prev	PubMed	10.1136/injuryprev-2019-043531
Estimation of serum ferritin and TSH levels in thalassemia patients undergoing iron chelation therapy	2021	Bangladesh Journal of Medical Science, 20(1), 130–135.	Banglajol	https://doi.org/10.3329/bjms.v20i1.50357
Etiology of short stature in children and adolescents: experience at a tertiary care hospital in Bangladesh	2022	BIRDEM Medical Journal, 12(2), 117–123.	Banglajol	https://doi.org/10.3329/birdem.v12i2.59612
Evaluation of Liver Function Tests in β-Thalassemia Major Children	2022	Mymensingh Med J	PubMed
Evaluation of parathyroid function in adult male patients with transfusion dependent thalassemia	2020	Journal of Bangladesh Society of Physiologist, 14(2), 77–81.	Banglajol	https://doi.org/10.3329/jbsp.v14i2.44788
Evaluation of portal venous system in post splenectomised beta-thalassemic children: A prospective study in a tertiary care hospital	2022	Annals of Medicine and Surgery	Scopus	10.1016/j.amsu.2022.103565
Evaluation of portal venous system in post splenectomised beta-thalassemic children: A prospective study in a tertiary care hospital	2022	Ann Med Surg (Lond)	PubMed	10.1016/j.amsu.2022.103565	Yes
Evaluation of Prevalence of Unscheduled Uterine Bleeding in Teen Aged Girls : A Cross Sectional Observational Study-100 cases	2022	IAHS Medical Journal, 4(1), 5–8.	Banglajol	https://doi.org/10.3329/iahsmj.v4i1.59100
Evaluation of Risk Factors for Severe Pneumonia in Children: The Pneumonia Etiology Research for Child Health Study	2012	Clinical Infectious Diseases	JSTOR
Exome-wide association study of plasma lipids in >300,000 individuals	2017	Nat Genet	PubMed	10.1038/ng.3977
Extramedullary hematopoiesis and paraplegia in a patient with hemoglobin e-Beta thalassemia	2010	Mymensingh Med J	PubMed
Factors Associated with Stillbirth in aTertiary Care Hospital	2022	Journal of Shaheed Suhrawardy Medical College, 13(1), 15–19.	Banglajol	https://doi.org/10.3329/jssmc.v13i1.60925
Feasibility and Safety of Chorionic Villus Sampling (CVS) for Prenatal Diagnosis of Thalassemia in Bangladesh	2018	Mymensingh Med J	PubMed
Finding the influential clinical traits that impact on the diagnosis of heart disease using statistical and machine-learning techniques	2022	Sci Rep	PubMed	10.1038/s41598-022-24633-4
First haemopoietic stem cell transplantation centre at Dhaka medical college hospital in Bangladesh: Outcome of 30 post-autologous stem cell transplanted cases	2019	Bangladesh Medical Research Council Bulletin	Scopus	10.3329/BMRCB.V45I2.42538
First haemopoietic stem cell transplantation centre at Dhaka Medical College Hospital: Outcome of 30 post-autologous stem cell transplanted cases: Haemopoietic stem cell transplantation	2019	Bangladesh Medical Research Council Bulletin, 45(2), 97–102.	Banglajol	https://doi.org/10.3329/bmrcb.v45i2.42538	Yes
First Observation of Hemoglobin J in Bangladesh	2020	Bangladesh Journal of Child Health, 43(3), 177–178.	Banglajol	https://doi.org/10.3329/bjch.v43i3.49578
Five Years Melioidosis Registry Data from 2011-2015 in Pahang, Malaysia: A Retrospective Study	2023	Bangladesh Journal of Infectious Diseases	Banglajol	https://doi.org/10.3329/bjid.v9i1.67259
Fluorescence spectral classification of iron deficiency anemia and thalassemia	2014	Journal of Biomedical Optics	Scopus	10.1117/1.JBO.19.2.027008
Fluorescence spectral classification of iron deficiency anemia and thalassemia	2014	J Biomed Opt	PubMed	10.1117/1.JBO.19.2.027008	Yes
Frequency of consanguineous marriage among the thalassaemia major patients in Bangabandhu Sheikh Mujib Medical University	2022	Bangabandhu Sheikh Mujib Medical University Journal, 15(1), 25–28.	Banglajol	https://doi.org/10.3329/bsmmuj.v15i1.58424
Frequency of G-Globin Promoter -158(C>T) Xmnl polymorphism and its correlation with Beta thalassaemia mutations in Bangladeshi population: Beta thalasaemia mutations	2022	Bangladesh Medical Research Council Bulletin, 47(2), 219–224.	Banglajol	https://doi.org/10.3329/bmrcb.v47i2.57783	Yes
Frequency of G-Globin Promoter -158(C>T)Xmnl Polymorphism and its Correlation with Beta Thalassaemia Mutations in a Sample of Bangladeshi Population	2021	Bangladesh Medical Research Council Bulletin	Scopus	10.3329/bmrcb.v47i2.57783
Frequency of Hepatitis B, C and HIV infections among transfusion-dependent beta thalassemia patients in Dhaka	2021	Infectious Disease Reports	Scopus	10.3390/IDR13010011
Frequency of Hepatitis B, C and HIV Infections among Transfusion-Dependent Beta Thalassemia Patients in Dhaka	2021	Infect Dis Rep	PubMed	10.3390/idr13010011	Yes
Front Matter	2004	Sexually Transmitted Diseases	JSTOR
Front Matter	2007	Human Biology	JSTOR
Front Matter	1992	Clinical Infectious Diseases	JSTOR
Front Matter	2003	Clinical Infectious Diseases	JSTOR
Front Matter	1992	Human Biology	JSTOR
Front Matter	2004	Sexually Transmitted Diseases	JSTOR		Yes
Front Matter	2008	Proceedings of the National Academy of Sciences of the United States of America	JSTOR
Front Matter	2016	Human Heredity	JSTOR
Front Matter	2017	Annals of Nutrition & Metabolism	JSTOR
Genetic Benefits of Consanguinity Through Selection of Genotypes Protective Against Malaria	2007	Human Biology	JSTOR
Global and regional burden of chronic respiratory disease in 2016 arising from non-infectious airborne occupational exposures	2020	Occupational and Environmental Medicine	JSTOR
Global and regional burden of disease and injury in 2016 arising from occupational exposures	2020	Occupational and Environmental Medicine	JSTOR
Global distribution of β-thalassemia mutations: An update	2024	Gene	Scopus	10.1016/j.gene.2023.148022
Global injury morbidity and mortality from 1990 to 2017: results from the Global Burden of Disease Study 2017	2020	Inj Prev	PubMed	10.1136/injuryprev-2019-043494
Global, regional, and national burden of suicide mortality 1990 to 2016	2019	BMJ: British Medical Journal	JSTOR
Global, Regional, and National Cancer Incidence, Mortality, Years of Life Lost, Years Lived With Disability, and Disability-Adjusted Life-Years for 29 Cancer Groups, 1990 to 2017: A Systematic Analysis for the Global Burden of Disease Study	2019	JAMA Oncol	PubMed	10.1001/jamaoncol.2019.2996
Haemoglobinopathies in the Indian subcontinent. A review of literature	1973	Acta Genet Med Gemellol (Roma)	PubMed	10.1017/s1120962300017650	Yes
Haemoglobinopathies in the Indian subcontinent: a review of literature	1973	Acta Geneticae Medicae et Gemellologiae	Scopus
Haplotype analysis of Bangladeshi β-thalassaemia patients: A pilot study	2022	Dhaka University Journal of Biological Sciences, 30(3), 479–486.	Banglajol	https://doi.org/10.3329/dujbs.v30i3.59039
Hb E/beta-thalassaemia: A common & clinically diverse disorder	2011	Indian Journal of Medical Research	Scopus
Hb E/Hb LeporeHollandia in a family from Bangladesh	1994	American Journal of Hematology	Scopus	10.1002/ajh.2830470403
HBV prevalence in Sub-continental countries: A systematic review and meta-analysis	2023	PLoS ONE	Scopus	10.1371/journal.pone.0295670
Health problems among Forcibly Displaced Myanmar Nationals (FDMNs) admitted to the Medicine ward of Cox's Bazar Medical College Hospital	2022	J Migr Health	PubMed	10.1016/j.jmh.2022.100123
Health-related quality of life among thalassemia patients in Bangladesh using the SF-36 questionnaire	2023	Scientific Reports	Scopus	10.1038/s41598-023-34205-9
Health-related quality of life among thalassemia patients in Bangladesh using the SF-36 questionnaire	2023	Sci Rep	PubMed	10.1038/s41598-023-34205-9	Yes
Health-related quality of life in Egyptian children with nephrotic syndrome	2020	Quality of Life Research	JSTOR
Hematological and biochemical status of Betathalassemia major patients in Bangladesh: A comparative analysis	2016	International Journal of Hematology-Oncology and Stem Cell Research	Scopus
Hematological and biochemical status of Beta-thalassemia major patients in Bangladesh: A comparative analysis	2016	Int J Hematol Oncol Stem Cell Res	PubMed		Yes
Hemoglobin e and glucose-6-phosphate dehydrogenase deficiency and plasmodium falciparum malaria in the chittagong hill districts of Bangladesh	2015	American Journal of Tropical Medicine and Hygiene	Scopus	10.4269/ajtmh.14-0623
Hemoglobin E disorders	2009	Disorders of Hemoglobin: Genetics, Pathophysiology, and Clinical Management, Second Edition	Scopus	10.1017/CBO9780511596582.025
Hemoglobin E prevalence in malaria-endemic villages in Myanmar	2005	Acta Medica Okayama	Scopus
Hemoglobin E prevalence in malaria-endemic villages in Myanmar	2005	Acta Med Okayama	PubMed	10.18926/AMO/31968	Yes
Hemoglobin E trait - In Rajshahi, Bangladesh	2012	Bangladesh Medical Research Council Bulletin	Scopus	10.3329/bmrcb.v38i2.12886
Hemoglobin E trait--in Rajshahi, Bangladesh	2012	Bangladesh Med Res Counc Bull	PubMed		Yes
Hemoglobin Status of the Hospital Admitted Patients: A Cross-Sectional Study in A District Hospital of Bangladesh	2022	TAJ: Journal of Teachers Association, 34(2), 114–121.	Banglajol	https://doi.org/10.3329/taj.v34i2.58564
Hemopoietic Stem Cell Transplantation (HSCT) in Bangladesh- Needs Sustained Program and Policy	2022	Journal of Bangladesh College of Physicians and Surgeons, 40(3), 138–142.	Banglajol	https://doi.org/10.3329/jbcps.v40i3.60293
High prevalence of anemia with lack of iron deficiency among women in rural Bangladesh: A role for thalassemia and iron in groundwater	2012	Asia Pacific Journal of Clinical Nutrition	Scopus
High prevalence of anemia with lack of iron deficiency among women in rural Bangladesh: a role for thalassemia and iron in groundwater	2012	Asia Pac J Clin Nutr	PubMed		Yes
High resolution melting curve analysis targeting the HBB gene mutational hot-spot offers a reliable screening approach for all common as well as most of the rare beta-globin gene mutations in Bangladesh	2018	BMC Genetics	Scopus	10.1186/s12863-017-0594-3
High resolution melting curve analysis targeting the HBB gene mutational hot-spot offers a reliable screening approach for all common as well as most of the rare beta-globin gene mutations in Bangladesh	2018	BMC Genet	PubMed	10.1186/s12863-017-0594-3	Yes
Homozygotes for HbE and Anaemia -3 Years Study in Rajshahi	2011	TAJ: Journal of Teachers Association, 24(1), 34–37.	Banglajol	https://doi.org/10.3329/taj.v24i1.37447
Homozygous Hemoglobin Lepore: A Rare Condition Seen in a Bangladeshi Family	2021	Mymensingh Med J	PubMed
Hydrops fetalis: report of 3 cases	2003	Mymensingh Med J	PubMed
Identification and Integrative Bioinformatics Analysis of Common and Rare Mutations in the Patients with Transfusion Dependent HbE/b and b-thalassemia in Chittagong, Bangladesh	2023	Bangladesh Medical Research Council Bulletin	Banglajol	https://doi.org/10.3329/bmrcb.v48i3.63809
Identification and Selection of Cases and Controls in the Pneumonia Etiology Research for Child Health Project	2012	Clinical Infectious Diseases	JSTOR
Impact of COVID-19 pandemic on rare diseases - A case study on thalassaemia patients in Bangladesh	2021	Public Health in Practice	Scopus	10.1016/j.puhip.2021.100150
Impact of COVID-19 pandemic on rare diseases - A case study on thalassaemia patients in Bangladesh	2021	Public Health Pract (Oxf)	PubMed	10.1016/j.puhip.2021.100150	Yes
Impact of Prompt Influenza Antiviral Treatment on Extended Care Needs After Influenza Hospitalization Among Community-Dwelling Older Adults	2015	Clinical Infectious Diseases	JSTOR
Impaired acylcarnitine profile in transfusion-dependent beta-thalassemia major patients in Bangladesh	2018	Journal of Advanced Research	Scopus	10.1016/j.jare.2018.04.002
Impaired acylcarnitine profile in transfusion-dependent beta-thalassemia major patients in Bangladesh	2018	J Adv Res	PubMed	10.1016/j.jare.2018.04.002	Yes
IN SCIENCE JOURNALS	2018	Science	JSTOR
In this issue	2002	Current Science	JSTOR
Infant and Childhood Morbidity and Mortality Risks in Archaeological Populations	1989	World Archaeology	JSTOR
Inhibitory Effects of Bangladeshi Medicinal Plant Extracts on Interactions between Transcription Factors and Target DNA Sequences	2008	Evid Based Complement Alternat Med	PubMed	10.1093/ecam/nem042
Interaction of hemoglobin E and pyrimidine 5' nucleotidase deficiency	1996	Blood	PubMed
Interaction of Malaria with a Common Form of Severe Thalassemia in an Asian Population	2009	Proceedings of the National Academy of Sciences of the United States of America	JSTOR
Iron chelation therapy and thalassemia - an overview	2011	Mymensingh Med J	PubMed
Iron overload in the Asian community	2009	Blood	Scopus	10.1182/blood-2009-01-199109
Iron overload in the Asian community	2009	Blood	PubMed	10.1182/blood-2009-01-199109	Yes
ISEE/ISEA 2006 Conference Abstracts	2006	Epidemiology	JSTOR
KEY CONSIDERATIONS AND DISCUSSION POINTS LEADING TO THE RECOMMENDATIONS	2016		JSTOR
Knowledge and attitudes of thalassaemia among high-risk indigenous university students in Bangladesh: A pilot study	2023	PLoS ONE	Scopus	10.1371/journal.pone.0287630
Knowledge and attitudes of thalassaemia among high-risk indigenous university students in Bangladesh: A pilot study	2023	PLoS One	PubMed	10.1371/journal.pone.0287630	Yes
Knowledge and Awareness of Parents Toward Thalassemia	2021	Chattagram Maa-O-Shishu Hospital Medical College Journal, 20(1), 12–15.	Banglajol	https://doi.org/10.3329/cmoshmcj.v20i1.53580
Knowledge on, and Attitude Toward, HIV/AIDS among Staff of an International Organization in Bangladesh	2002	Journal of Health, Population and Nutrition	JSTOR
Knowledge, Attitude and Practice of Prevention of Thalassaemia of the Parents of Children with Thalassaemia attending in a Tertiary Care Hospital in Bangladesh	2024	Journal of Bangladesh College of Physicians and Surgeons	Banglajol	https://doi.org/10.3329/jbcps.v42i1.70623
Lack of knowledge and misperceptions about thalassaemia among college students in Bangladesh: A cross-sectional baseline study	2020	Orphanet Journal of Rare Diseases	Scopus	10.1186/s13023-020-1323-y
Lack of knowledge and misperceptions about thalassaemia among college students in Bangladesh: a cross-sectional baseline study	2020	Orphanet J Rare Dis	PubMed	10.1186/s13023-020-1323-y	Yes
Lipid profile in minor thalassemic patients: a historical cohort study	2011	Bangladesh Med Res Counc Bull	PubMed	10.3329/bmrcb.v37i1.7795
Malaria as a Possible Selective Factor in the Speciation of Macaques	1980	Journal of Mammalogy	JSTOR	10.2307/1380052
Management of Hemoglobin Disorders During the COVID-19 Pandemic	2020	Front Med (Lausanne)	PubMed	10.3389/fmed.2020.00306
Mapping 123 million neonatal, infant and child deaths between 2000 and 2017	2019	Nature	PubMed	10.1038/s41586-019-1545-0
Measurement of Bone Mineral Density in the Transfusion Dependent Thalassemic Patients	2022	Mymensingh Med J	PubMed
Melioidosis Cases and Selected Reports of Occupational Exposures to Burkholderia pseudomallei — United States, 2008–2013	2015	Morbidity and Mortality Weekly Report: Surveillance Summaries	JSTOR
Melioidosis: A case of multiple subcutaneous abscesses with sepsis	2022	Bangladesh Journal of Medicine, 33(3), 308–311.	Banglajol	https://doi.org/10.3329/bjm.v33i3.61379
Melioidosis: A Neglected Infection in Bangladesh	2021	Journal of Medicine, 22(2), 139–145.	Banglajol	https://doi.org/10.3329/jom.v22i2.56705
Mental Stress of Parents Having Thalassemic Children	2022	KYAMC Journal, 13(2), 102–107.	Banglajol	https://doi.org/10.3329/kyamcj.v13i2.61340
Molecular and haematological characterization of deletional alpha thalassemia in northeastern Malaysia	2023	Bangladesh Journal of Medical Science	Banglajol	https://doi.org/10.3329/bjms.v22i2.65005
Molecular Heterogeneity of Beta-Thalassemia in the United Arab Emirates	2005	Community Genetics	JSTOR
Mutation analysis of the HBB gene in selected Bangladeshi beta-thalassemic individuals: presence of rare mutations	2010	Genet Test Mol Biomarkers	PubMed	10.1089/gtmb.2009.0160	Yes
Mutation analysis of the HBB gene in selected bangladeshi β-thalassemic individuals: Presence of rare mutations	2010	Genetic Testing and Molecular Biomarkers	Scopus	10.1089/gtmb.2009.0160
Mutation of NPHS1, NPHS2, WT1, LAMB2, COL4A5 and other genes in children with idiopathic steroid resistant nephrotic syndrome	2023	Bangabandhu Sheikh Mujib Medical University Journal	Banglajol	https://doi.org/10.3329/bsmmuj.v16i4.66671
Mutation pattern in beta thalassaemia trait population: A basis for prenatal diagnosis	2018	Bangladesh Medical Research Council Bulletin	Scopus	10.3329/bmrcb.v44i2.38688
Mutation spectrum of β-Thalassemia and other hemoglobinopathies in Chittagong, Southeast Bangladesh	2015	Hemoglobin	Scopus	10.3109/03630269.2015.1078810
Mutation Spectrum of β-Thalassemia and Other Hemoglobinopathies in Chittagong, Southeast Bangladesh	2015	Hemoglobin	PubMed	10.3109/03630269.2015.1078810	Yes
Nationwide carrier detection and molecular characterization of β-thalassemia and hemoglobin e variants in Bangladeshi population	2020	Orphanet Journal of Rare Diseases	Scopus	10.1186/s13023-020-1294-z
Nationwide carrier detection and molecular characterization of β-thalassemia and hemoglobin E variants in Bangladeshi population	2020	Orphanet J Rare Dis	PubMed	10.1186/s13023-020-1294-z	Yes
Non-communicable disease epidemic: epidemiology in action (EuroEpi 2013 and NordicEpi 2013) Aarhus, Denmark from 11 August to 14 August 2013	2013	European Journal of Epidemiology	JSTOR
Novel influenza H1N1 in pregnancy: Report of a diagnosed case in Bangladesh	2009	Bangladesh Journal of Obstetrics and Gynecology	Scopus	10.3329/bjog.v24i2.8533
Nutrition and Politics in Prehistory	1999	Annual Review of Anthropology	JSTOR
Occupational cement dust exposure and inflammatory nemesis: Bangladesh relevance	2021	Journal of Inflammation Research	Scopus	10.2147/JIR.S312960
Ocular Involvement in Transfusion Dependent Thalassemia Children	2023	Mymensingh Med J	PubMed
On the Agenda:	2022		JSTOR
Oral Abstracts	2017	Annals of Nutrition & Metabolism	JSTOR
Parenting Stress of Mothers Having Children with Thalassemia: Parenting stress	2020	Journal of Preventive and Social Medicine, 38(2), 22–29.	Banglajol	https://doi.org/10.3329/jopsom.v38i2.47861
Pattern of Presentation of Moyamoya Disease (MMD) Patients in Bangladesh: Experience from Tertiary Care Hospitals	2017	Bangladesh Journal of Neuroscience, 33(1), 24–29.	Banglajol	https://doi.org/10.3329/bjn.v33i1.57465
Pattern of Red Cell Count and Red Cell Distribution Width (RDW %) in Beta Thalassaemia Trait in Adults	2018	Bangladesh Journal of Medical Biochemistry, 9(1), 31–35.	Banglajol	https://doi.org/10.3329/bjmb.v9i1.36152
Pattern of β-Thalassemia and Other Haemoglobinopathies: A Cross-Sectional Study in Bangladesh	2012	ISRN Hematol	PubMed	10.5402/2012/659191
Poster Presentations Part II	2009	Annals of Nutrition & Metabolism	JSTOR
Post-HSCT graft failure due to refractory human cytomegalovirus successfully treated with haploidentical donor-derived immunoglobulins and stem cell graft infusion: A case report	2021	Antiviral Research	Scopus	10.1016/j.antiviral.2021.105024
Post-HSCT graft failure due to refractory human cytomegalovirus successfully treated with haploidentical donor-derived immunoglobulins and stem cell graft infusion: A case report	2021	Antiviral Res	PubMed	10.1016/j.antiviral.2021.105024	Yes
Predicting the environmental suitability for onchocerciasis in Africa as an aid to elimination planning	2021	PLoS Negl Trop Dis	PubMed	10.1371/journal.pntd.0008824
Pregnancy with Severe Anaemia and Pulmonary Hypertension: A Presentation of Hb E –ß Thalassemia	2018	Journal of Bangladesh College of Physicians and Surgeons, 37(1), 43–45.	Banglajol	https://doi.org/10.3329/jbcps.v37i1.39292
Prenatal Diagnosis and Screening of Thalassemia Mutations in Bangladesh: Presence of Rare Mutations	2020	Hemoglobin	Scopus	10.1080/03630269.2020.1830797
Prenatal Diagnosis and Screening of Thalassemia Mutations in Bangladesh: Presence of Rare Mutations	2020	Hemoglobin	PubMed	10.1080/03630269.2020.1830797	Yes
Prevalence and Risk Factors Associated with Chronic Diseases Among Young Adult in Bangladesh	2023	Journal of Scientific Research	Banglajol	https://doi.org/10.3329/jsr.v15i1.60328
Prevalence and risk factors of iron deficiency anaemia in children admitted in a tertiary care hospital of Bangladesh	2015	Journal of Nepal Paediatric Society	Scopus	10.3126/jnps.v35i1.10495
Prevalence and Types of Anemia in a Large Refugee Cohort in Western Europe in 2015	2018	Journal of Immigrant and Minority Health	JSTOR
Prevalence of Anemia among Children and Adolescents of Bangladesh: A Systematic Review and Meta-Analysis	2023	International Journal of Environmental Research and Public Health	Scopus	10.3390/ijerph20031786
Prevalence of Anemia and Its Determinants Among Nonpregnant and Pregnant Women in India	2008	Asia Pacific Journal of Public Health	JSTOR
Prevalence of Consanguineous Marriages in UAE Nationals and the Risk of Genetic Diseases	2023	Journal of Medicine	Banglajol	https://doi.org/10.3329/jom.v24i2.67269
Prevalence of HBV and HCV among the multi-transfused beta thalassemic major patients in a day care centre of blood transfusion department of Mymensingh Medical College Hospital	2014	Mymensingh Med J	PubMed		Yes
Prevalence of HBV and HCV among the multi-transfused beta thalassemic major patients in a day care centre of blood transfusion department of Mymensingh Medical College Hospital.	2014	Mymensingh medical journal : MMJ	Scopus
Prevalence of Hepatitis C Virus Infection in Multi-transfused Thalassaemia Patients in Bangladesh	2018	Journal of Enam Medical College, 8(1), 16–19.	Banglajol	https://doi.org/10.3329/jemc.v8i1.35430
Prevalence of hypogonadism in transfusion-dependent β-thalassemia patients of Bangladesh: investigating the role of serum ferritin level as a diagnostic tool	2023	Hematology, Transfusion and Cell Therapy	Scopus	10.1016/j.htct.2022.06.010
Prevalence of hypogonadism in transfusion-dependent β-thalassemia patients of Bangladesh: investigating the role of serum ferritin level as a diagnostic tool	2023	Hematol Transfus Cell Ther	PubMed	10.1016/j.htct.2022.06.010	Yes
Prevalence of Rhesus & Kell phenotypes among blood donors of Bangladesh	2022	Bangabandhu Sheikh Mujib Medical University Journal, 14(3), 38–42.	Banglajol	https://doi.org/10.3329/bsmmuj.v14i3.56596
Randomised controlled trials in child and adolescent health in 2023	2023	Archives of Disease in Childhood	Scopus	10.1136/archdischild-2023-326046
Red Cell Alloantibodies in Thalassaemia Patients Who Received Ten or More Units of Transfusion	2019	Mymensingh Med J	PubMed
REFERENCES	2022		JSTOR
Relationship between serum ferritin and parathyroid function in adult male patients with transfusion dependent thalassemia	2022	Journal of Bangladesh Society of Physiologist	Banglajol	https://doi.org/10.3329/jbsp.v17i1.63210
Renal function in Thalassemia major patients who treated by Desferal	2018	Bangladesh Journal of Medical Science, 17(1), 58–61.	Banglajol	https://doi.org/10.3329/bjms.v17i1.35281
Reporting Two Rare Mutations With Associated Clinical Features in Bangladeshi Hb E/B Thalassemia Patients	2023	Bioresearch Communications	Banglajol	https://doi.org/10.3329/brc.v10i1.70683
Respiratory burst enzymes, pro-oxidants and antioxidants status in bangladeshi population with β-thalassemia major	2015	North American Journal of Medical Sciences	Scopus	10.4103/1947-2714.159329
Respiratory Burst Enzymes, Pro-Oxidants and Antioxidants Status in Bangladeshi Population with β-Thalassemia Major	2015	N Am J Med Sci	PubMed	10.4103/1947-2714.159329	Yes
Risk factors for hepatocellular carcinoma	2017	Hepatology	Scopus	10.1002/hep.28854
Role of discrimination indices in differentiation of beta thalassaemia trait and iron deficiency anaemia	2011	Mymensingh Med J	PubMed
Role of Naked Eye Single Tube Red Cell Osmotic Fragility Test (NESTROFT) in Detecting Beta-Thalassemia Trait	2018	Journal of Bangladesh College of Physicians and Surgeons, 36(4), 145–152.	Banglajol	https://doi.org/10.3329/jbcps.v36i4.38182
Role of Transfusion Medicine Specialist in Stem Cell Transplant: Experience in Bangladesh	2024	Pulse	Banglajol	https://doi.org/10.3329/pulse.v15i1.70926
SARS-CoV-2 and dengue virus coinfection in an adult with beta-thalassemia (trait): A case report from Bangladesh with literature review	2021	Heliyon	Scopus	10.1016/j.heliyon.2021.e08229
SARS-CoV-2 and dengue virus coinfection in an adult with beta-thalassemia (trait): A case report from Bangladesh with literature review	2021	Heliyon	PubMed	10.1016/j.heliyon.2021.e08229	Yes
Screening programme for Thalassemia disease and other Haemoglobinopathies at Family and population level - pilot study	1985	Indian Anthropologist	JSTOR
Septicemic melioidosis complicating undiagnosed chronic kidney disease and beta-Thalassemia minor in a Bangladeshi farmer	2020	Saudi Journal of Kidney Diseases and Transplantation	Scopus	10.4103/1319-2442.308358
Septicemic melioidosis complicating undiagnosed chronic kidney disease and beta-thalassemia minor in a Bangladeshi farmer	2020	Saudi J Kidney Dis Transpl	PubMed	10.4103/1319-2442.308358	Yes
Sequestration and Red Cell Deformability as Determinants of Hyperlactatemia in Falciparum Malaria	2016	The Journal of Infectious Diseases	JSTOR
Serious health-related suffering experienced by children with disability and their families living in Bangladesh: A scoping review	2023	Palliative Medicine	Scopus	10.1177/02692163221136896
Serum Bilirubin Level and Associated Factors in Patients of Self Reporting Jaundice without Evidence of Clinical Jaundice	2022	Medicine Today, 34(1), 1–5.	Banglajol	https://doi.org/10.3329/medtoday.v34i1.58630
Serum calcium and serum phosphate levels in transfusion dependent beta thalassemia	2018	Journal of Bangladesh Society of Physiologist, 13(2), 54–58.	Banglajol	https://doi.org/10.3329/jbsp.v13i2.39478
Serum Calcium, Phosphate and Ferritin Level in Adult Male Patients with Transfusion Dependent Thalassemia	2023	Bangabandhu Sheikh Mujib Medical College Journal	Banglajol	https://doi.org/10.3329/bsmmcj.v2i2.69841
Serum uric acid: an early indicator of oxidative stress in beta thalassemia population	2013	Mymensingh Med J	PubMed		Yes
Serum uric acid: an early indicator of oxidative stress in beta thalassemia population.	2013	Mymensingh medical journal : MMJ	Scopus
Serum zinc, copper and ferritin levels in transfusion dependent thalassemia patients with iron chelator therapy	2019	Journal of Bangladesh Society of Physiologist, 14(1), 38–42.	Banglajol	https://doi.org/10.3329/jbsp.v14i1.42000
Short and Long Term Effects of Splenectomy on Memory B Cell Level in Children	2022	TAJ: Journal of Teachers Association, 35(1), 39–44.	Banglajol	https://doi.org/10.3329/taj.v35i1.61142
Silent killer HCV and its early detection can stop its propagation: a case study	2014	Mymensingh Med J	PubMed		Yes
Silent killer HCV and its early detection can stop its propagation: a case study.	2014	Mymensingh medical journal : MMJ	Scopus
Socio-demographic Profile of Patients Admitted in Thalassemia Care Center of Chattogram Maa Shishu-O-General Hospital	2020	Chattagram Maa-O-Shishu Hospital Medical College Journal, 19(1), 33–37	Banglajol	https://doi.org/10.3329/cmoshmcj.v19i1.48800
Socio-demographic Study for Prevalence of b-Thalassaemia and Haemoglobinopathies in Chattagram Maa Shishu-O-General Hospital	2019	Chattagram Maa-O-Shishu Hospital Medical College Journal, 17(2), 50–52.	Banglajol	https://doi.org/10.3329/cmoshmcj.v17i2.39778
Socio-religious Prognosticators of Psychosocial Burden of Beta Thalassemia Major	2020	Journal of Religion and Health	JSTOR
Special Article: The Human Pathogenic Vibrios: A Public Health Update with Environmental Perspectives	1989	Epidemiology and Infection	JSTOR
Standardization of Laboratory Methods for the PERCH Study	2017	Clinical Infectious Diseases	JSTOR
Status of Red Blood Cell Indices in Iron Deficiency Anemia and β Thalassaemia Trait: A Comparative Study	2022	Dhaka Shishu (Children) Hospital Journal, 37(1), 9–14.	Banglajol	https://doi.org/10.3329/dshj.v37i1.59087
Strengthening Education to Bridge the Thalassemia Care Gap	2024	Journal of Bangladesh College of Physicians and Surgeons	Banglajol	https://doi.org/10.3329/jbcps.v42i1.70751
Strongyloidiasis complicating immunosuppression for pemphigus vulgaris	2013	British Journal of Dermatology	Scopus	10.1111/bjd.12512
Study on Hemoglobin Concentration in Female Diabetic Patients	2021	Community Based Medical Journal, 9(1), 25–29.	Banglajol	https://doi.org/10.3329/cbmj.v9i1.56768
Study on Hemoglobin Concentration in Female Diabetic Patients	2021	Community Based Medical Journal, 9(1), 25–29.	Banglajol	https://doi.org/10.3329/cbmj.v9i1.56768	Yes
Study on Palmar Dermatoglyphics and their Association with β Thalassemia Major Patients among Bangladeshi Population	2021	Mediscope, 8(2), 94–102.	Banglajol	https://doi.org/10.3329/mediscope.v8i2.55316
Subject Index	1990	Annual Review of Anthropology	JSTOR
SUBMITTED ABSTRACTS FOR POSTERS AND ORAL PRESENTATIONS	2015	Annals of Nutrition & Metabolism	JSTOR
Submitted Posters	2003	Annals of Nutrition & Metabolism	JSTOR
Summary	2016		JSTOR
Symposia	2009	Annals of Nutrition & Metabolism	JSTOR
Testing the "Malaria Hypothesis" for the Case of Thailand: A Genetic Appraisal	2003	Human Biology	JSTOR
Thalassemia and hemoglobinopathy prevalence in a community-based sample in Sylhet, Bangladesh	2023	Orphanet Journal of Rare Diseases	Scopus	10.1186/s13023-023-02821-3
Thalassemia and hemoglobinopathy prevalence in a community-based sample in Sylhet, Bangladesh	2023	Orphanet J Rare Dis	PubMed	10.1186/s13023-023-02821-3	Yes
Thalassemia as a global health problem: Recent progress toward its control in the developing countries	2010	Annals of the New York Academy of Sciences	Scopus	10.1111/j.1749-6632.2010.05546.x
Thalassemia carrier status and groundwater iron: Implication for iron supplementation program for children in Bangladesh	2023	Journal of Public Health Research	Scopus	10.1177/22799036231191036
Thalassemia carrier status and groundwater iron: Implication for iron supplementation program for children in Bangladesh	2023	J Public Health Res	PubMed	10.1177/22799036231191036	Yes
Thalassemia in Asia 2021 Overview of Thalassemia and Hemoglobinopathies in Bangladesh	2022	Hemoglobin	Scopus	10.1080/03630269.2021.2008957
Thalassemia in Asia 2021 Overview of Thalassemia and Hemoglobinopathies in Bangladesh	2022	Hemoglobin	PubMed	10.1080/03630269.2021.2008957	Yes
Thalassemia prevention: Religious and cultural barriers to premarital screening in Bangladesh	2023	Health Science Reports	Scopus	10.1002/hsr2.1176
Thalassemia prevention: Religious and cultural barriers to premarital screening in Bangladesh	2023	Health Sci Rep	PubMed	10.1002/hsr2.1176	Yes
Thalassemias in South Asia: clinical lessons learnt from Bangladesh	2017	Orphanet Journal of Rare Diseases	Scopus	10.1186/s13023-017-0643-z
Thalassemias in South Asia: clinical lessons learnt from Bangladesh	2017	Orphanet J Rare Dis	PubMed	10.1186/s13023-017-0643-z	Yes
The Anthropology of Infectious Disease	1990	Annual Review of Anthropology	JSTOR
The battle against Thalassemia in Pakistan: Way to move forward	2023	Transfus Clin Biol	PubMed	10.1016/j.tracli.2022.11.003
The Burden of Dementia due to Down Syndrome, Parkinson's Disease, Stroke, and Traumatic Brain Injury: A Systematic Analysis for the Global Burden of Disease Study 2019	2021	Neuroepidemiology	PubMed	10.1159/000515393
The burden of haemoglobinopathies in India and the challenges ahead	2000	Current Science	JSTOR
The challenge of thalassemia for the developing countries	2005	Annals of the New York Academy of Sciences	Scopus	10.1196/annals.1345.002
The effectiveness of deferasirox to prevent from the occurrence of liver fibrosis in balb/c mice with iron overload	2023	Bangladesh Journal of Medical Science	Banglajol	https://doi.org/10.3329/bjms.v22i1.61865
The Epidemiology of Melioidosis and Its Association with Diabetes Mellitus: A Systematic Review and Meta-Analysis	2022	Pathogens	PubMed	10.3390/pathogens11020149
The forgotten people with thalassemia in the time of COVID-19: South Asian perspective	2020	Orphanet Journal of Rare Diseases	Scopus	10.1186/s13023-020-01543-0
The forgotten people with thalassemia in the time of COVID-19: South Asian perspective	2020	Orphanet J Rare Dis	PubMed	10.1186/s13023-020-01543-0	Yes
The Genetics of Human Populations	1974	Scientific American	JSTOR
The parental perspective of thalassaemia in Bangladesh: lack of knowledge, regret, and barriers	2021	Orphanet Journal of Rare Diseases	Scopus	10.1186/s13023-021-01947-6
The parental perspective of thalassaemia in Bangladesh: lack of knowledge, regret, and barriers	2021	Orphanet J Rare Dis	PubMed	10.1186/s13023-021-01947-6	Yes
The scenario of knowledge, attitude and practice of the Bangladeshi population towards thalassemia prevention: A nationwide study	2022	PLOS Glob Public Health	PubMed	10.1371/journal.pgph.0001177
The Social Imperatives of Medical Research	1977	Science	JSTOR
The spectrum of beta-thalassaemia mutations on the Indian subcontinent: the basis for prenatal diagnosis	1991	Br J Haematol	PubMed	10.1111/j.1365-2141.1991.tb04423.x	Yes
The spectrum of β‐thalassaemia mutations on the Indian subcontinent: the basis for prenatal diagnosis	1991	British Journal of Haematology	Scopus	10.1111/j.1365-2141.1991.tb04423.x
Theorizing beta thalassemia major: An overview of health sociology; [Teorizando la beta talasemia mayor: Una visión general de la sociología de la salud]	2020	International and Multidisciplinary Journal of Social Sciences	Scopus	10.17583/rimcis.2020.5113
Thyroid hormone profile in beta-thalassemia major children	2009	Bangladesh Med Res Counc Bull	PubMed	10.3329/bmrcb.v35i2.2534
Thyroid Status in Children with Transfusion Dependent Hb-E β-Thalassaemia	2018	Mymensingh Med J	PubMed
Transfusion Iron Overload	2024	StatPearls	PubMed
Transfusion Transmitted Infections: A Present-Day Danger for Pakistan	2022	Am J Trop Med Hyg	PubMed	10.4269/ajtmh.21-1136
Transfusion-dependent anaemia of undetermined origin: A distinctive syndrome in paediatric medical tourism	2012	Annals of the Academy of Medicine Singapore	Scopus
Transfusion-dependent anaemia of undetermined origin: a distinctive syndrome in paediatric medical tourism	2012	Ann Acad Med Singap	PubMed		Yes
Types of Inherited Hemoglobin Disorders Among the Patients Attending Hematology Outdoor of a Tertiary Care Hospital in Bangladesh	2023	Journal of Medicine (Bangladesh)	Scopus	10.3329/jom.v24i2.67271
Types of Inherited Hemoglobin Disorders Among the Patients Attending Hematology Outdoor of a Tertiary Care Hospital in Bangladesh	2023	Journal of Medicine	Banglajol	https://doi.org/10.3329/jom.v24i2.67271	Yes
Umbilical Cord Blood Screening for the Detection of Common Deletional Mutations of α-Thalassemia in Bangladesh	2020	Hemoglobin	Scopus	10.1080/03630269.2020.1784755
Umbilical Cord Blood Screening for the Detection of Common Deletional Mutations of α-Thalassemia in Bangladesh	2020	Hemoglobin	PubMed	10.1080/03630269.2020.1784755	Yes
United Arab Emirates	2005	Community Genetics	JSTOR
Updating of hereditary haemoglobin disorders	2002	Mymensingh Med J	PubMed		Yes
Updating of hereditary haemoglobin disorders.	2002	Mymensingh medical journal : MMJ	Scopus
Validity of Naked Eye Single Tube Red Cell Osmotic Fragility Test for the Diagnosis of β-Thalassemia –A Case Control Study	2011	TAJ: Journal of Teachers Association, 24(1), 1–5.	Banglajol	https://doi.org/10.3329/taj.v24i1.37440
VOLUME 2 No 61			JSTOR
Volume Information	1982	The Journal of Infectious Diseases	JSTOR
Volume Information	2003	Clinical Infectious Diseases	JSTOR
Volume Information	1987	American Anthropologist	JSTOR
Wandering spleen associated with β-Thalassemia: a case report	2013	Mymensingh Med J	PubMed
Web Annex C.1. The efficacy and safety of direct-acting antivirals among children and adolescents with chronic hepatitis C virus infection: systematic review with meta-analysis	2022		JSTOR
α- and β-Globin Gene Mutations in Individuals with Hemoglobinopathies in the Chattogram and Sylhet Regions of Bangladesh	2023	Hemoglobin	Scopus	10.1080/03630269.2023.2166526
α- and β-Globin Gene Mutations in Individuals with Hemoglobinopathies in the Chattogram and Sylhet Regions of Bangladesh	2023	Hemoglobin	PubMed	10.1080/03630269.2023.2166526	Yes

## Sheet: 3. Filter duplicate (done)
Title	Year	Journal	Source	DOI
"The English Disease" or "Asian Rickets"? Medical Responses to Postcolonial Immigration	2007	Bulletin of the History of Medicine	JSTOR
A 12-year-old boy presented with fever and left-sided upper abdominal pain	2018	Bangabandhu Sheikh Mujib Medical University Journal, 11(4), 310–314.	Banglajol	https://doi.org/10.3329/bsmmuj.v11i4.38662
A 42-year-old female presented with asymptomatic massive splenomegaly	2019	Bangabandhu Sheikh Mujib Medical University Journal, 12(4), 211–216.	Banglajol	https://doi.org/10.3329/bsmmuj.v12i4.43523
A 65–year–old male with moderate anemia, low-grade fever and weight loss	2020	Bangabandhu Sheikh Mujib Medical University Journal, 13(3), 97–110.	Banglajol	https://doi.org/10.3329/bsmmuj.v13i3.49254
A defunctioning polymorphism in FCGR2B is associated with protection against malaria but susceptibility to systemic lupus erythematosus	2010	Proceedings of the National Academy of Sciences of the United States of America	JSTOR
A Framework for Analyzing the Determinants of Obstetric Fistula Formation	2012	Studies in Family Planning	JSTOR
A model for university–town partnership in the arts:	2020	Developing a Sense of Place	JSTOR
A Novel Pathogenic β-Thalassemia Mutation Identified at Codon 8 (HBB: c.27delG) in a Bangladeshi Family Acquired De Novo	2019	Hemoglobin	Scopus	10.1080/03630269.2019.1638797
A Novel β-Thalassemia Insertion/Frameshift Mutation Between Codons 77/78 (p.Leu78Profs*13 or HBB: c.235_236insC) Observed in a Family in Bangladesh	2017	Hemoglobin	Scopus	10.1080/03630269.2017.1412982
A preliminary investigation of hemoglobinopathies and glucose 6 phosphate dehydrogenase deficiency in Bangladesh	1974	Bangladesh Medical Journal	Scopus
A study of the prevalence of thalassemia and its correlation with liver function test in different age and sex group in the Chittagong district of Bangladesh	2012	J Basic Clin Pharm	PubMed	10.4103/0976-0105.105339
A Tertiary Care Hospitals Blood Service Experience	2021	Bangladesh Journal of Medicine, 33(1), 70–75.	Banglajol	https://doi.org/10.3329/bjm.v33i1.56793
A Toolkit to assess health needs for congenital disorders in low- and middle-income countries: an instrument for public health action	2014	Journal of Public Health	JSTOR
Abstracts of the 1997 Annual IDSA Meeting	1997	Clinical Infectious Diseases	JSTOR
Abstracts Presented as Posters	2017	Annals of Nutrition & Metabolism	JSTOR
Age-Related Changes in Adaptation to Severe Anemia in Childhood in Developing Countries	2007	Proceedings of the National Academy of Sciences of the United States of America	JSTOR
Alteration of serum calcium and magnesium level in transfusion dependent thalassemic patients with combined iron chelator therapy	2020	Journal of Bangladesh Society of Physiologist, 15(1), 17–22.	Banglajol	https://doi.org/10.3329/jbsp.v15i1.48111
An analysis of NESTROFT and Red cell indices in evaluating antenatal mothers for Beta Thalassemia trait	2018	Bangladesh Journal of Medical Science, 17(3), 411–416.	Banglajol	https://doi.org/10.3329/bjms.v17i3.36996
Analysis of serum lipid profiles, metal ions and thyroid hormones levels abnormalities in β-thalassaemic children of Bangladesh	2010	Journal of the Pakistan Medical Association	Scopus
Anemia Status in Relation to Body Mass Index Among Women of Childbearing Age in Bangladesh	2016	Asia Pacific Journal of Public Health	JSTOR
Appendix B: CBA/CEA Literature: 1979-1990	1993	Medical Care	JSTOR
Assessment of Health Performance and Outcome with Disease Profile among Paediatrics Population of a Non COVID Tertiary Care Hospital in Bangladesh in COVID Era	2022	Sir Salimullah Medical College Journal	Banglajol	https://doi.org/10.3329/ssmcj.v30i2.61934
Assessment of Iron Status in Hemoglobin E and b Thalassemia Carriers	2021	Dhaka Shishu (Children) Hospital Journal, 36(1), 25–33.	Banglajol	https://doi.org/10.3329/dshj.v36i1.52633
Association Between Arsenic Exposure From Drinking Water and Anemia During Pregnancy	2006	Journal of Occupational and Environmental Medicine	JSTOR
Association between convalescent plasma treatment and mortality in COVID-19: a collaborative systematic review and meta-analysis of randomized clinical trials	2021	BMC Infect Dis	PubMed	10.1186/s12879-021-06829-7
Auto-analyzerbased screening of microcytic hypochromic ratio to differentiate thalassaemia and non thalassemic microcytosis	2013	Bangladesh Medical Research Council Bulletin	Scopus	10.3329/bmrcb.v39i3.20317
Awareness among Parents of β-Thalassemia Major Patients Regarding Prenatal Diagnosis and Premarital Screening in Day Care Centre of Transfusion Medicine Department	2016	Mymensingh medical journal : MMJ	Scopus
Back Matter	2015	Public Health Genomics	JSTOR
Barriers to Adherence to Iron Chelation Therapy in Thalassemia Patients	2021	Chattagram Maa-O-Shishu Hospital Medical College Journal, 20(2), 45–49.	Banglajol	https://doi.org/10.3329/cmoshmcj.v20i2.56473
Behind the scene of the prevalence of anaemia: An extended way of reporting	2023	Public Health Nutrition	Scopus	10.1017/S1368980023000393
Beta thalassemia in a tertiary care hospital with their chelation habit.	2012	Mymensingh medical journal : MMJ	Scopus
Blood Donation in Bangladesh	2023	Eastern Medical College Journal	Banglajol	https://doi.org/10.3329/emcj.v7i2.64308
Blood transfusion in Bangladesh with particular emphasis on the treatment of Thalassemia patients	2013	Transfusion and Apheresis Science	Scopus	10.1016/j.transci.2013.05.013
Blood Transfusion Practices in Obstetrics: An Observational Study at a Tertiary Level Hospital in Bangladesh	2023	Bangabandhu Sheikh Mujib Medical College Journal	Banglajol	https://doi.org/10.3329/bsmmcj.v2i1.69599
Blood transfusion-mediated viral infections in thalassemic children in Bangladesh	2007	Journal of Medical Sciences	Scopus	10.3923/jms.2007.131.135
BRIEF OF GENETICS, GENOMICS AND FORENSIC SCIENCE RESEARCHERS AS AMICI CURIAE IN SUPPORT OF NEITHER PARTY IN MARYLAND v. KING	2013	Jurimetrics	JSTOR
Capilalry method for measuring glycated hemoglobin allows the detection of hemoglobin variants; [La metodica capillare per la misura della emoglobina glicata consente di rilevare varianti emoglobiniche]	2022	Biochimica Clinica	Scopus	10.19186/BC_2022.026
Carrier detection of thalassaemia and haemoglobinopathies in tribal population of Bangladesh	2018	Bangladesh Medical Research Council Bulletin	Scopus	10.3329/bmrcb.v44i2.38702
Case Management of Dengue: Lessons Learned	2017	The Journal of Infectious Diseases	JSTOR
Challenges and Attitude towards Research among Physicians of Bangladesh: A Cross Sectional Questionnaire Survey	2022	Bangladesh Journal of Medical Education, 13(1), 10–19.	Banglajol	https://doi.org/10.3329/bjme.v13i1.57501
Changes of liver transaminases levels during one year follow up of Deferasirox treatment in children with β-thalassemia major	2020	Bangladesh Journal of Medical Science, 19(3), 453–457.	Banglajol	https://doi.org/10.3329/bjms.v19i3.45862
Characterization of β-Globin Gene Cluster Deletions Using Multiplex-Gap Polymerase Chain Reaction (PCR) and Multiplex Ligation-Dependent Probe Amplification (MLPA)	2021	Bangladesh Journal of Medical Science, 20(3), 618–624.	Banglajol	https://doi.org/10.3329/bjms.v20i3.52804
Cholecystitis among pediatric population attending at a tertiary care hospital: Cholecystitis in children	2022	Bangladesh Medical Research Council Bulletin, 47(3), 295–301.	Banglajol	https://doi.org/10.3329/bmrcb.v47i3.59244
Cholelithiasis and its Relationship with Serum Lipids in a Tertiary Care Hospital of Rajshahi	2022	Sir Salimullah Medical College Journal, 29(2), 95–99.	Banglajol	https://doi.org/10.3329/ssmcj.v29i2.58853
Chorionic villus sampling (CVS) for prenatal diagnosis of genetic disorders in Bangladesh	2016	Bangladesh Journal of Obstetrics and Gynecology	Scopus	10.3329/bjog.v31i2.34212
Clinical Profile of Thalassemia Syndrome in Children of Northern Bangladesh	2019	TAJ: Journal of Teachers Association, 31(2), 6–11	Banglajol	https://doi.org/10.3329/taj.v31i2.41582
Clinical risk factors for pre-eclampsia determined in early pregnancy	2016	BMJ: British Medical Journal	JSTOR
Clinicoepidemiological Profile of Short Stature at A Tertiary Care Centre in Bangladesh	2023	Dhaka Shishu (Children) Hospital Journal	Banglajol	https://doi.org/10.3329/dshj.v38i2.70587
Co-existence of iron deficiency in beta thalassaemia trait	2018	Journal of Medicine (Bangladesh)	Scopus	10.3329/jom.v19i1.34842
Cognitive Status In Thalassemia	2023	Chattagram Maa-O-Shishu Hospital Medical College Journal	Banglajol	https://doi.org/10.3329/cmoshmcj.v22i1.67837
Combination of two rare mutations causes β-thalassaemia in a Bangladeshi patient	2011	Genetics and Molecular Biology	Scopus	10.1590/S1415-47572011005000026
Comment on: oxidative stress and antioxidant status in beta-thalassemia heterozygotes	2013	Rev Bras Hematol Hemoter	PubMed	10.5581/1516-8484.20130125
Common transfusion-trasmitted infectious agents among thalassaemic children in Bangladesh	2003	Journal of Health Population and Nutrition	Scopus
Comparative Effects of Iron Chelators on the Transfusion-Dependent Beta-Thalassemia Patients	2018	TAJ: Journal of Teachers Association, 26, 14–19.	Banglajol	https://doi.org/10.3329/taj.v26i0.37579
Comparative study of Deferiprone versus Deferiprone with Deferasirox as iron chelation therapy in Thalassemic children	2020	Bangladesh Journal of Child Health, 43(3), 152–156.	Banglajol	https://doi.org/10.3329/bjch.v43i3.49571
Complex interactions of δβ hybrid haemoglobin (Hb Lepore-Hollandia) Hb E (β26 g→a) and α+ thalassaemia in a Thai family	2002	European Journal of Haematology	Scopus	10.1034/j.1600-0609.2002.01637.x
Conducting Focus Groups for Health Research Among Asian Communities: Insights and Experiences	2001	Ethnicity & Disease	JSTOR
Congenital Haemolytic Anaemia with early onset and uncommon presentation: A Case Report	2017	Community Based Medical Journal, 6(2), 32–37.	Banglajol	https://doi.org/10.3329/cbmj.v6i2.54729
Congenital hemolytic anemia in Bangladesh: types and clinical manifestations	2002	Indian Pediatr	PubMed
Congenital sideroblastic anemia treated as thalassemia major.	2010	Mymensingh medical journal : MMJ	Scopus
Consanguineous Marriage and Human Evolution	2010	Annual Review of Anthropology	JSTOR
Contribution of Bangladesh College of Physicians and Surgeons to Health Sector and Medical Education in Bangladesh: A 50-year Perspective	2022	Journal of Bangladesh College of Physicians and Surgeons, 40(40), 5–18.	Banglajol	https://doi.org/10.3329/jbcps.v40i40.59903
Contribution of Selected Vitamins and Trace Elements to Immune Function	2007	Annals of Nutrition & Metabolism	JSTOR
Contribution of specific diseases and injuries to changes in health adjusted life expectancy in 187 countries from 1990 to 2013	2019	BMJ: British Medical Journal	JSTOR
Cross-Sectional Study for the Detection of Mutations in the Beta-Globin Gene among Patients with Hemoglobinopathies in the Bengali Population	2017	Genetic Testing and Molecular Biomarkers	Scopus	10.1089/gtmb.2016.0186
CSR STANDARDS AND ISLAMIC BANKNIG PRACTICE	2016	The Journal of Developing Areas	JSTOR
Cut off Value of Red Cell Distribution Width (RDW) in Screening and Diagnosis of Iron Deficiency Anemia and b Thalassemia Trait	2022	Dhaka Shishu (Children) Hospital Journal, 37(1), 51–58.	Banglajol	https://doi.org/10.3329/dshj.v37i1.59117
Degree of fibrosis and its association with angiogenesis in the myelofibrotic bone marrow	2023	Bangabandhu Sheikh Mujib Medical University Journal	Banglajol	https://doi.org/10.3329/bsmmuj.v16i1.65664
Dermatoglyphic Assessment in Male Down Syndrome	2022	Community Based Medical Journal, 11(2), 144–151.	Banglajol	https://doi.org/10.3329/cbmj.v11i2.61284
Diagnostic Performance of RBC Indices in Beta Thalassaemia Trait	2019	Mymensingh Med J	PubMed
Diagnostic value of fingerprint patterns: an explorative study on beta-thalassemia diagnosis	2010	Bangladesh Med Res Counc Bull	PubMed	10.3329/bmrcb.v36i1.4631
Differentiation of Beta Thalassemia Trait and Iron Deficiency Anaemia by Red Cell Indices	2019	Journal of Armed Forces Medical College, Bangladesh, 13(2), 39–41.	Banglajol	https://doi.org/10.3329/jafmc.v13i2.41373
Disease Pattern and Outcome of Pediatric Patients Admitted in A Non-Government Medical College Hospital	2022	IAHS Medical Journal	Banglajol	https://doi.org/10.3329/iahsmj.v4i2.62532
Disease Profile Among Children Admitted in a Tertiary Care Hospital	2019	Chattagram Maa-O-Shishu Hospital Medical College Journal, 18(1), 31–35.	Banglajol	https://doi.org/10.3329/cmoshmcj.v18i1.42130
Distribution of Hemoglobin E in Several Mongoloid Populations of Northeast India	1990	Human Biology	JSTOR
Distribution of β-thalassemia and other hemoglobinopathies in bangladeshi university students and ready-made garment workers	2021	Risk Management and Healthcare Policy	Scopus	10.2147/RMHP.S317852
Double Heterozygous For Haemoglobin S and Haemoglobin E	2018	Mymensingh Med J	PubMed
E-articles (Publication of these articles is made possible by funding from China Medical Board, New York)	2015	Asia Pacific Journal of Public Health	JSTOR
Effect of Beta Thalassemia Trait in Pregnancy	2024	Community Based Medical Journal	Banglajol	https://doi.org/10.3329/cbmj.v13i1.71083
Effect of Slow Breathing Exercise on Time Domain Heart Rate Variability in Transfusion Dependent Thalassemic Patients	2023	Bangabandhu Sheikh Mujib Medical College Journal	Banglajol	https://doi.org/10.3329/bsmmcj.v1i2.69338
Efficacy and safety of single-dose liposomal amphotericin B for visceral leishmaniasis in a rural public hospital in Bangladesh: A feasibility study	2014	The Lancet Global Health	Scopus	10.1016/S2214-109X(13)70118-9
Empowering deaf and hard hearing females toward premarital counseling and genetic screening	2021	African Journal of Reproductive Health / La Revue Africaine de la Santé Reproductive	JSTOR
Endemic Infectious Diseases of Afghanistan	2002	Clinical Infectious Diseases	JSTOR
Endocrinopathies in thalassemia - a review.	2021	IMC Journal of Medical Science, 15(1), 47–55	Banglajol	https://www.banglajol.info/index.php/IMCJMS/article/view/54202
Epidemiology of anaemia in children, adolescent girls, and women in Bhutan	2018	Matern Child Nutr	PubMed	10.1111/mcn.12740
Epidemiology of hepatitis C virus among hemodialysis patients in the Middle East and North Africa	2017	Epidemiology and Infection	JSTOR
Estimating global injuries morbidity and mortality: methods and data used in the Global Burden of Disease 2017 study	2020	Inj Prev	PubMed	10.1136/injuryprev-2019-043531
Estimation of serum ferritin and TSH levels in thalassemia patients undergoing iron chelation therapy	2021	Bangladesh Journal of Medical Science, 20(1), 130–135.	Banglajol	https://doi.org/10.3329/bjms.v20i1.50357
Etiology of short stature in children and adolescents: experience at a tertiary care hospital in Bangladesh	2022	BIRDEM Medical Journal, 12(2), 117–123.	Banglajol	https://doi.org/10.3329/birdem.v12i2.59612
Evaluation of Liver Function Tests in β-Thalassemia Major Children	2022	Mymensingh Med J	PubMed
Evaluation of parathyroid function in adult male patients with transfusion dependent thalassemia	2020	Journal of Bangladesh Society of Physiologist, 14(2), 77–81.	Banglajol	https://doi.org/10.3329/jbsp.v14i2.44788
Evaluation of portal venous system in post splenectomised beta-thalassemic children: A prospective study in a tertiary care hospital	2022	Annals of Medicine and Surgery	Scopus	10.1016/j.amsu.2022.103565
Evaluation of Prevalence of Unscheduled Uterine Bleeding in Teen Aged Girls : A Cross Sectional Observational Study-100 cases	2022	IAHS Medical Journal, 4(1), 5–8.	Banglajol	https://doi.org/10.3329/iahsmj.v4i1.59100
Evaluation of Risk Factors for Severe Pneumonia in Children: The Pneumonia Etiology Research for Child Health Study	2012	Clinical Infectious Diseases	JSTOR
Exome-wide association study of plasma lipids in >300,000 individuals	2017	Nat Genet	PubMed	10.1038/ng.3977
Extramedullary hematopoiesis and paraplegia in a patient with hemoglobin e-Beta thalassemia	2010	Mymensingh Med J	PubMed
Factors Associated with Stillbirth in aTertiary Care Hospital	2022	Journal of Shaheed Suhrawardy Medical College, 13(1), 15–19.	Banglajol	https://doi.org/10.3329/jssmc.v13i1.60925
Feasibility and Safety of Chorionic Villus Sampling (CVS) for Prenatal Diagnosis of Thalassemia in Bangladesh	2018	Mymensingh Med J	PubMed
Finding the influential clinical traits that impact on the diagnosis of heart disease using statistical and machine-learning techniques	2022	Sci Rep	PubMed	10.1038/s41598-022-24633-4
First haemopoietic stem cell transplantation centre at Dhaka medical college hospital in Bangladesh: Outcome of 30 post-autologous stem cell transplanted cases	2019	Bangladesh Medical Research Council Bulletin	Scopus	10.3329/BMRCB.V45I2.42538
First Observation of Hemoglobin J in Bangladesh	2020	Bangladesh Journal of Child Health, 43(3), 177–178.	Banglajol	https://doi.org/10.3329/bjch.v43i3.49578
Five Years Melioidosis Registry Data from 2011-2015 in Pahang, Malaysia: A Retrospective Study	2023	Bangladesh Journal of Infectious Diseases	Banglajol	https://doi.org/10.3329/bjid.v9i1.67259
Fluorescence spectral classification of iron deficiency anemia and thalassemia	2014	Journal of Biomedical Optics	Scopus	10.1117/1.JBO.19.2.027008
Frequency of consanguineous marriage among the thalassaemia major patients in Bangabandhu Sheikh Mujib Medical University	2022	Bangabandhu Sheikh Mujib Medical University Journal, 15(1), 25–28.	Banglajol	https://doi.org/10.3329/bsmmuj.v15i1.58424
Frequency of G-Globin Promoter -158(C>T)Xmnl Polymorphism and its Correlation with Beta Thalassaemia Mutations in a Sample of Bangladeshi Population	2021	Bangladesh Medical Research Council Bulletin	Scopus	10.3329/bmrcb.v47i2.57783
Frequency of Hepatitis B, C and HIV infections among transfusion-dependent beta thalassemia patients in Dhaka	2021	Infectious Disease Reports	Scopus	10.3390/IDR13010011
Front Matter	2004	Sexually Transmitted Diseases	JSTOR
Front Matter	2007	Human Biology	JSTOR
Front Matter	1992	Clinical Infectious Diseases	JSTOR
Front Matter	2003	Clinical Infectious Diseases	JSTOR
Front Matter	1992	Human Biology	JSTOR
Front Matter	2008	Proceedings of the National Academy of Sciences of the United States of America	JSTOR
Front Matter	2016	Human Heredity	JSTOR
Front Matter	2017	Annals of Nutrition & Metabolism	JSTOR
Genetic Benefits of Consanguinity Through Selection of Genotypes Protective Against Malaria	2007	Human Biology	JSTOR
Global and regional burden of chronic respiratory disease in 2016 arising from non-infectious airborne occupational exposures	2020	Occupational and Environmental Medicine	JSTOR
Global and regional burden of disease and injury in 2016 arising from occupational exposures	2020	Occupational and Environmental Medicine	JSTOR
Global distribution of β-thalassemia mutations: An update	2024	Gene	Scopus	10.1016/j.gene.2023.148022
Global injury morbidity and mortality from 1990 to 2017: results from the Global Burden of Disease Study 2017	2020	Inj Prev	PubMed	10.1136/injuryprev-2019-043494
Global, regional, and national burden of suicide mortality 1990 to 2016	2019	BMJ: British Medical Journal	JSTOR
Global, Regional, and National Cancer Incidence, Mortality, Years of Life Lost, Years Lived With Disability, and Disability-Adjusted Life-Years for 29 Cancer Groups, 1990 to 2017: A Systematic Analysis for the Global Burden of Disease Study	2019	JAMA Oncol	PubMed	10.1001/jamaoncol.2019.2996
Haemoglobinopathies in the Indian subcontinent: a review of literature	1973	Acta Geneticae Medicae et Gemellologiae	Scopus
Haplotype analysis of Bangladeshi β-thalassaemia patients: A pilot study	2022	Dhaka University Journal of Biological Sciences, 30(3), 479–486.	Banglajol	https://doi.org/10.3329/dujbs.v30i3.59039
Hb E/beta-thalassaemia: A common & clinically diverse disorder	2011	Indian Journal of Medical Research	Scopus
Hb E/Hb LeporeHollandia in a family from Bangladesh	1994	American Journal of Hematology	Scopus	10.1002/ajh.2830470403
HBV prevalence in Sub-continental countries: A systematic review and meta-analysis	2023	PLoS ONE	Scopus	10.1371/journal.pone.0295670
Health problems among Forcibly Displaced Myanmar Nationals (FDMNs) admitted to the Medicine ward of Cox's Bazar Medical College Hospital	2022	J Migr Health	PubMed	10.1016/j.jmh.2022.100123
Health-related quality of life among thalassemia patients in Bangladesh using the SF-36 questionnaire	2023	Scientific Reports	Scopus	10.1038/s41598-023-34205-9
Health-related quality of life in Egyptian children with nephrotic syndrome	2020	Quality of Life Research	JSTOR
Hematological and biochemical status of Betathalassemia major patients in Bangladesh: A comparative analysis	2016	International Journal of Hematology-Oncology and Stem Cell Research	Scopus
Hemoglobin e and glucose-6-phosphate dehydrogenase deficiency and plasmodium falciparum malaria in the chittagong hill districts of Bangladesh	2015	American Journal of Tropical Medicine and Hygiene	Scopus	10.4269/ajtmh.14-0623
Hemoglobin E disorders	2009	Disorders of Hemoglobin: Genetics, Pathophysiology, and Clinical Management, Second Edition	Scopus	10.1017/CBO9780511596582.025
Hemoglobin E prevalence in malaria-endemic villages in Myanmar	2005	Acta Medica Okayama	Scopus
Hemoglobin E trait - In Rajshahi, Bangladesh	2012	Bangladesh Medical Research Council Bulletin	Scopus	10.3329/bmrcb.v38i2.12886
Hemoglobin Status of the Hospital Admitted Patients: A Cross-Sectional Study in A District Hospital of Bangladesh	2022	TAJ: Journal of Teachers Association, 34(2), 114–121.	Banglajol	https://doi.org/10.3329/taj.v34i2.58564
Hemopoietic Stem Cell Transplantation (HSCT) in Bangladesh- Needs Sustained Program and Policy	2022	Journal of Bangladesh College of Physicians and Surgeons, 40(3), 138–142.	Banglajol	https://doi.org/10.3329/jbcps.v40i3.60293
High prevalence of anemia with lack of iron deficiency among women in rural Bangladesh: A role for thalassemia and iron in groundwater	2012	Asia Pacific Journal of Clinical Nutrition	Scopus
High resolution melting curve analysis targeting the HBB gene mutational hot-spot offers a reliable screening approach for all common as well as most of the rare beta-globin gene mutations in Bangladesh	2018	BMC Genetics	Scopus	10.1186/s12863-017-0594-3
Homozygotes for HbE and Anaemia -3 Years Study in Rajshahi	2011	TAJ: Journal of Teachers Association, 24(1), 34–37.	Banglajol	https://doi.org/10.3329/taj.v24i1.37447
Homozygous Hemoglobin Lepore: A Rare Condition Seen in a Bangladeshi Family	2021	Mymensingh Med J	PubMed
Hydrops fetalis: report of 3 cases	2003	Mymensingh Med J	PubMed
Identification and Integrative Bioinformatics Analysis of Common and Rare Mutations in the Patients with Transfusion Dependent HbE/b and b-thalassemia in Chittagong, Bangladesh	2023	Bangladesh Medical Research Council Bulletin	Banglajol	https://doi.org/10.3329/bmrcb.v48i3.63809
Identification and Selection of Cases and Controls in the Pneumonia Etiology Research for Child Health Project	2012	Clinical Infectious Diseases	JSTOR
Impact of COVID-19 pandemic on rare diseases - A case study on thalassaemia patients in Bangladesh	2021	Public Health in Practice	Scopus	10.1016/j.puhip.2021.100150
Impact of Prompt Influenza Antiviral Treatment on Extended Care Needs After Influenza Hospitalization Among Community-Dwelling Older Adults	2015	Clinical Infectious Diseases	JSTOR
Impaired acylcarnitine profile in transfusion-dependent beta-thalassemia major patients in Bangladesh	2018	Journal of Advanced Research	Scopus	10.1016/j.jare.2018.04.002
IN SCIENCE JOURNALS	2018	Science	JSTOR
In this issue	2002	Current Science	JSTOR
Infant and Childhood Morbidity and Mortality Risks in Archaeological Populations	1989	World Archaeology	JSTOR
Inhibitory Effects of Bangladeshi Medicinal Plant Extracts on Interactions between Transcription Factors and Target DNA Sequences	2008	Evid Based Complement Alternat Med	PubMed	10.1093/ecam/nem042
Interaction of hemoglobin E and pyrimidine 5' nucleotidase deficiency	1996	Blood	PubMed
Interaction of Malaria with a Common Form of Severe Thalassemia in an Asian Population	2009	Proceedings of the National Academy of Sciences of the United States of America	JSTOR
Iron chelation therapy and thalassemia - an overview	2011	Mymensingh Med J	PubMed
Iron overload in the Asian community	2009	Blood	Scopus	10.1182/blood-2009-01-199109
ISEE/ISEA 2006 Conference Abstracts	2006	Epidemiology	JSTOR
KEY CONSIDERATIONS AND DISCUSSION POINTS LEADING TO THE RECOMMENDATIONS	2016		JSTOR
Knowledge and attitudes of thalassaemia among high-risk indigenous university students in Bangladesh: A pilot study	2023	PLoS ONE	Scopus	10.1371/journal.pone.0287630
Knowledge and Awareness of Parents Toward Thalassemia	2021	Chattagram Maa-O-Shishu Hospital Medical College Journal, 20(1), 12–15.	Banglajol	https://doi.org/10.3329/cmoshmcj.v20i1.53580
Knowledge on, and Attitude Toward, HIV/AIDS among Staff of an International Organization in Bangladesh	2002	Journal of Health, Population and Nutrition	JSTOR
Knowledge, Attitude and Practice of Prevention of Thalassaemia of the Parents of Children with Thalassaemia attending in a Tertiary Care Hospital in Bangladesh	2024	Journal of Bangladesh College of Physicians and Surgeons	Banglajol	https://doi.org/10.3329/jbcps.v42i1.70623
Lack of knowledge and misperceptions about thalassaemia among college students in Bangladesh: A cross-sectional baseline study	2020	Orphanet Journal of Rare Diseases	Scopus	10.1186/s13023-020-1323-y
Lipid profile in minor thalassemic patients: a historical cohort study	2011	Bangladesh Med Res Counc Bull	PubMed	10.3329/bmrcb.v37i1.7795
Malaria as a Possible Selective Factor in the Speciation of Macaques	1980	Journal of Mammalogy	JSTOR	10.2307/1380052
Management of Hemoglobin Disorders During the COVID-19 Pandemic	2020	Front Med (Lausanne)	PubMed	10.3389/fmed.2020.00306
Mapping 123 million neonatal, infant and child deaths between 2000 and 2017	2019	Nature	PubMed	10.1038/s41586-019-1545-0
Measurement of Bone Mineral Density in the Transfusion Dependent Thalassemic Patients	2022	Mymensingh Med J	PubMed
Melioidosis Cases and Selected Reports of Occupational Exposures to Burkholderia pseudomallei — United States, 2008–2013	2015	Morbidity and Mortality Weekly Report: Surveillance Summaries	JSTOR
Melioidosis: A case of multiple subcutaneous abscesses with sepsis	2022	Bangladesh Journal of Medicine, 33(3), 308–311.	Banglajol	https://doi.org/10.3329/bjm.v33i3.61379
Melioidosis: A Neglected Infection in Bangladesh	2021	Journal of Medicine, 22(2), 139–145.	Banglajol	https://doi.org/10.3329/jom.v22i2.56705
Mental Stress of Parents Having Thalassemic Children	2022	KYAMC Journal, 13(2), 102–107.	Banglajol	https://doi.org/10.3329/kyamcj.v13i2.61340
Molecular and haematological characterization of deletional alpha thalassemia in northeastern Malaysia	2023	Bangladesh Journal of Medical Science	Banglajol	https://doi.org/10.3329/bjms.v22i2.65005
Molecular Heterogeneity of Beta-Thalassemia in the United Arab Emirates	2005	Community Genetics	JSTOR
Mutation analysis of the HBB gene in selected bangladeshi β-thalassemic individuals: Presence of rare mutations	2010	Genetic Testing and Molecular Biomarkers	Scopus	10.1089/gtmb.2009.0160
Mutation of NPHS1, NPHS2, WT1, LAMB2, COL4A5 and other genes in children with idiopathic steroid resistant nephrotic syndrome	2023	Bangabandhu Sheikh Mujib Medical University Journal	Banglajol	https://doi.org/10.3329/bsmmuj.v16i4.66671
Mutation pattern in beta thalassaemia trait population: A basis for prenatal diagnosis	2018	Bangladesh Medical Research Council Bulletin	Scopus	10.3329/bmrcb.v44i2.38688
Mutation spectrum of β-Thalassemia and other hemoglobinopathies in Chittagong, Southeast Bangladesh	2015	Hemoglobin	Scopus	10.3109/03630269.2015.1078810
Nationwide carrier detection and molecular characterization of β-thalassemia and hemoglobin e variants in Bangladeshi population	2020	Orphanet Journal of Rare Diseases	Scopus	10.1186/s13023-020-1294-z
Non-communicable disease epidemic: epidemiology in action (EuroEpi 2013 and NordicEpi 2013) Aarhus, Denmark from 11 August to 14 August 2013	2013	European Journal of Epidemiology	JSTOR
Novel influenza H1N1 in pregnancy: Report of a diagnosed case in Bangladesh	2009	Bangladesh Journal of Obstetrics and Gynecology	Scopus	10.3329/bjog.v24i2.8533
Nutrition and Politics in Prehistory	1999	Annual Review of Anthropology	JSTOR
Occupational cement dust exposure and inflammatory nemesis: Bangladesh relevance	2021	Journal of Inflammation Research	Scopus	10.2147/JIR.S312960
Ocular Involvement in Transfusion Dependent Thalassemia Children	2023	Mymensingh Med J	PubMed
On the Agenda:	2022		JSTOR
Oral Abstracts	2017	Annals of Nutrition & Metabolism	JSTOR
Parenting Stress of Mothers Having Children with Thalassemia: Parenting stress	2020	Journal of Preventive and Social Medicine, 38(2), 22–29.	Banglajol	https://doi.org/10.3329/jopsom.v38i2.47861
Pattern of Presentation of Moyamoya Disease (MMD) Patients in Bangladesh: Experience from Tertiary Care Hospitals	2017	Bangladesh Journal of Neuroscience, 33(1), 24–29.	Banglajol	https://doi.org/10.3329/bjn.v33i1.57465
Pattern of Red Cell Count and Red Cell Distribution Width (RDW %) in Beta Thalassaemia Trait in Adults	2018	Bangladesh Journal of Medical Biochemistry, 9(1), 31–35.	Banglajol	https://doi.org/10.3329/bjmb.v9i1.36152
Pattern of β-Thalassemia and Other Haemoglobinopathies: A Cross-Sectional Study in Bangladesh	2012	ISRN Hematol	PubMed	10.5402/2012/659191
Poster Presentations Part II	2009	Annals of Nutrition & Metabolism	JSTOR
Post-HSCT graft failure due to refractory human cytomegalovirus successfully treated with haploidentical donor-derived immunoglobulins and stem cell graft infusion: A case report	2021	Antiviral Research	Scopus	10.1016/j.antiviral.2021.105024
Predicting the environmental suitability for onchocerciasis in Africa as an aid to elimination planning	2021	PLoS Negl Trop Dis	PubMed	10.1371/journal.pntd.0008824
Pregnancy with Severe Anaemia and Pulmonary Hypertension: A Presentation of Hb E –ß Thalassemia	2018	Journal of Bangladesh College of Physicians and Surgeons, 37(1), 43–45.	Banglajol	https://doi.org/10.3329/jbcps.v37i1.39292
Prenatal Diagnosis and Screening of Thalassemia Mutations in Bangladesh: Presence of Rare Mutations	2020	Hemoglobin	Scopus	10.1080/03630269.2020.1830797
Prevalence and Risk Factors Associated with Chronic Diseases Among Young Adult in Bangladesh	2023	Journal of Scientific Research	Banglajol	https://doi.org/10.3329/jsr.v15i1.60328
Prevalence and risk factors of iron deficiency anaemia in children admitted in a tertiary care hospital of Bangladesh	2015	Journal of Nepal Paediatric Society	Scopus	10.3126/jnps.v35i1.10495
Prevalence and Types of Anemia in a Large Refugee Cohort in Western Europe in 2015	2018	Journal of Immigrant and Minority Health	JSTOR
Prevalence of Anemia among Children and Adolescents of Bangladesh: A Systematic Review and Meta-Analysis	2023	International Journal of Environmental Research and Public Health	Scopus	10.3390/ijerph20031786
Prevalence of Anemia and Its Determinants Among Nonpregnant and Pregnant Women in India	2008	Asia Pacific Journal of Public Health	JSTOR
Prevalence of Consanguineous Marriages in UAE Nationals and the Risk of Genetic Diseases	2023	Journal of Medicine	Banglajol	https://doi.org/10.3329/jom.v24i2.67269
Prevalence of HBV and HCV among the multi-transfused beta thalassemic major patients in a day care centre of blood transfusion department of Mymensingh Medical College Hospital.	2014	Mymensingh medical journal : MMJ	Scopus
Prevalence of Hepatitis C Virus Infection in Multi-transfused Thalassaemia Patients in Bangladesh	2018	Journal of Enam Medical College, 8(1), 16–19.	Banglajol	https://doi.org/10.3329/jemc.v8i1.35430
Prevalence of hypogonadism in transfusion-dependent β-thalassemia patients of Bangladesh: investigating the role of serum ferritin level as a diagnostic tool	2023	Hematology, Transfusion and Cell Therapy	Scopus	10.1016/j.htct.2022.06.010
Prevalence of Rhesus & Kell phenotypes among blood donors of Bangladesh	2022	Bangabandhu Sheikh Mujib Medical University Journal, 14(3), 38–42.	Banglajol	https://doi.org/10.3329/bsmmuj.v14i3.56596
Randomised controlled trials in child and adolescent health in 2023	2023	Archives of Disease in Childhood	Scopus	10.1136/archdischild-2023-326046
Red Cell Alloantibodies in Thalassaemia Patients Who Received Ten or More Units of Transfusion	2019	Mymensingh Med J	PubMed
REFERENCES	2022		JSTOR
Relationship between serum ferritin and parathyroid function in adult male patients with transfusion dependent thalassemia	2022	Journal of Bangladesh Society of Physiologist	Banglajol	https://doi.org/10.3329/jbsp.v17i1.63210
Renal function in Thalassemia major patients who treated by Desferal	2018	Bangladesh Journal of Medical Science, 17(1), 58–61.	Banglajol	https://doi.org/10.3329/bjms.v17i1.35281
Reporting Two Rare Mutations With Associated Clinical Features in Bangladeshi Hb E/B Thalassemia Patients	2023	Bioresearch Communications	Banglajol	https://doi.org/10.3329/brc.v10i1.70683
Respiratory burst enzymes, pro-oxidants and antioxidants status in bangladeshi population with β-thalassemia major	2015	North American Journal of Medical Sciences	Scopus	10.4103/1947-2714.159329
Risk factors for hepatocellular carcinoma	2017	Hepatology	Scopus	10.1002/hep.28854
Role of discrimination indices in differentiation of beta thalassaemia trait and iron deficiency anaemia	2011	Mymensingh Med J	PubMed
Role of Naked Eye Single Tube Red Cell Osmotic Fragility Test (NESTROFT) in Detecting Beta-Thalassemia Trait	2018	Journal of Bangladesh College of Physicians and Surgeons, 36(4), 145–152.	Banglajol	https://doi.org/10.3329/jbcps.v36i4.38182
Role of Transfusion Medicine Specialist in Stem Cell Transplant: Experience in Bangladesh	2024	Pulse	Banglajol	https://doi.org/10.3329/pulse.v15i1.70926
SARS-CoV-2 and dengue virus coinfection in an adult with beta-thalassemia (trait): A case report from Bangladesh with literature review	2021	Heliyon	Scopus	10.1016/j.heliyon.2021.e08229
Screening programme for Thalassemia disease and other Haemoglobinopathies at Family and population level - pilot study	1985	Indian Anthropologist	JSTOR
Septicemic melioidosis complicating undiagnosed chronic kidney disease and beta-Thalassemia minor in a Bangladeshi farmer	2020	Saudi Journal of Kidney Diseases and Transplantation	Scopus	10.4103/1319-2442.308358
Sequestration and Red Cell Deformability as Determinants of Hyperlactatemia in Falciparum Malaria	2016	The Journal of Infectious Diseases	JSTOR
Serious health-related suffering experienced by children with disability and their families living in Bangladesh: A scoping review	2023	Palliative Medicine	Scopus	10.1177/02692163221136896
Serum Bilirubin Level and Associated Factors in Patients of Self Reporting Jaundice without Evidence of Clinical Jaundice	2022	Medicine Today, 34(1), 1–5.	Banglajol	https://doi.org/10.3329/medtoday.v34i1.58630
Serum calcium and serum phosphate levels in transfusion dependent beta thalassemia	2018	Journal of Bangladesh Society of Physiologist, 13(2), 54–58.	Banglajol	https://doi.org/10.3329/jbsp.v13i2.39478
Serum Calcium, Phosphate and Ferritin Level in Adult Male Patients with Transfusion Dependent Thalassemia	2023	Bangabandhu Sheikh Mujib Medical College Journal	Banglajol	https://doi.org/10.3329/bsmmcj.v2i2.69841
Serum uric acid: an early indicator of oxidative stress in beta thalassemia population.	2013	Mymensingh medical journal : MMJ	Scopus
Serum zinc, copper and ferritin levels in transfusion dependent thalassemia patients with iron chelator therapy	2019	Journal of Bangladesh Society of Physiologist, 14(1), 38–42.	Banglajol	https://doi.org/10.3329/jbsp.v14i1.42000
Short and Long Term Effects of Splenectomy on Memory B Cell Level in Children	2022	TAJ: Journal of Teachers Association, 35(1), 39–44.	Banglajol	https://doi.org/10.3329/taj.v35i1.61142
Silent killer HCV and its early detection can stop its propagation: a case study.	2014	Mymensingh medical journal : MMJ	Scopus
Socio-demographic Profile of Patients Admitted in Thalassemia Care Center of Chattogram Maa Shishu-O-General Hospital	2020	Chattagram Maa-O-Shishu Hospital Medical College Journal, 19(1), 33–37	Banglajol	https://doi.org/10.3329/cmoshmcj.v19i1.48800
Socio-demographic Study for Prevalence of b-Thalassaemia and Haemoglobinopathies in Chattagram Maa Shishu-O-General Hospital	2019	Chattagram Maa-O-Shishu Hospital Medical College Journal, 17(2), 50–52.	Banglajol	https://doi.org/10.3329/cmoshmcj.v17i2.39778
Socio-religious Prognosticators of Psychosocial Burden of Beta Thalassemia Major	2020	Journal of Religion and Health	JSTOR
Special Article: The Human Pathogenic Vibrios: A Public Health Update with Environmental Perspectives	1989	Epidemiology and Infection	JSTOR
Standardization of Laboratory Methods for the PERCH Study	2017	Clinical Infectious Diseases	JSTOR
Status of Red Blood Cell Indices in Iron Deficiency Anemia and β Thalassaemia Trait: A Comparative Study	2022	Dhaka Shishu (Children) Hospital Journal, 37(1), 9–14.	Banglajol	https://doi.org/10.3329/dshj.v37i1.59087
Strengthening Education to Bridge the Thalassemia Care Gap	2024	Journal of Bangladesh College of Physicians and Surgeons	Banglajol	https://doi.org/10.3329/jbcps.v42i1.70751
Strongyloidiasis complicating immunosuppression for pemphigus vulgaris	2013	British Journal of Dermatology	Scopus	10.1111/bjd.12512
Study on Hemoglobin Concentration in Female Diabetic Patients	2021	Community Based Medical Journal, 9(1), 25–29.	Banglajol	https://doi.org/10.3329/cbmj.v9i1.56768
Study on Palmar Dermatoglyphics and their Association with β Thalassemia Major Patients among Bangladeshi Population	2021	Mediscope, 8(2), 94–102.	Banglajol	https://doi.org/10.3329/mediscope.v8i2.55316
Subject Index	1990	Annual Review of Anthropology	JSTOR
SUBMITTED ABSTRACTS FOR POSTERS AND ORAL PRESENTATIONS	2015	Annals of Nutrition & Metabolism	JSTOR
Submitted Posters	2003	Annals of Nutrition & Metabolism	JSTOR
Summary	2016		JSTOR
Symposia	2009	Annals of Nutrition & Metabolism	JSTOR
Testing the "Malaria Hypothesis" for the Case of Thailand: A Genetic Appraisal	2003	Human Biology	JSTOR
Thalassemia and hemoglobinopathy prevalence in a community-based sample in Sylhet, Bangladesh	2023	Orphanet Journal of Rare Diseases	Scopus	10.1186/s13023-023-02821-3
Thalassemia as a global health problem: Recent progress toward its control in the developing countries	2010	Annals of the New York Academy of Sciences	Scopus	10.1111/j.1749-6632.2010.05546.x
Thalassemia carrier status and groundwater iron: Implication for iron supplementation program for children in Bangladesh	2023	Journal of Public Health Research	Scopus	10.1177/22799036231191036
Thalassemia in Asia 2021 Overview of Thalassemia and Hemoglobinopathies in Bangladesh	2022	Hemoglobin	Scopus	10.1080/03630269.2021.2008957
Thalassemia prevention: Religious and cultural barriers to premarital screening in Bangladesh	2023	Health Science Reports	Scopus	10.1002/hsr2.1176
Thalassemias in South Asia: clinical lessons learnt from Bangladesh	2017	Orphanet Journal of Rare Diseases	Scopus	10.1186/s13023-017-0643-z
The Anthropology of Infectious Disease	1990	Annual Review of Anthropology	JSTOR
The battle against Thalassemia in Pakistan: Way to move forward	2023	Transfus Clin Biol	PubMed	10.1016/j.tracli.2022.11.003
The Burden of Dementia due to Down Syndrome, Parkinson's Disease, Stroke, and Traumatic Brain Injury: A Systematic Analysis for the Global Burden of Disease Study 2019	2021	Neuroepidemiology	PubMed	10.1159/000515393
The burden of haemoglobinopathies in India and the challenges ahead	2000	Current Science	JSTOR
The challenge of thalassemia for the developing countries	2005	Annals of the New York Academy of Sciences	Scopus	10.1196/annals.1345.002
The effectiveness of deferasirox to prevent from the occurrence of liver fibrosis in balb/c mice with iron overload	2023	Bangladesh Journal of Medical Science	Banglajol	https://doi.org/10.3329/bjms.v22i1.61865
The Epidemiology of Melioidosis and Its Association with Diabetes Mellitus: A Systematic Review and Meta-Analysis	2022	Pathogens	PubMed	10.3390/pathogens11020149
The forgotten people with thalassemia in the time of COVID-19: South Asian perspective	2020	Orphanet Journal of Rare Diseases	Scopus	10.1186/s13023-020-01543-0
The Genetics of Human Populations	1974	Scientific American	JSTOR
The parental perspective of thalassaemia in Bangladesh: lack of knowledge, regret, and barriers	2021	Orphanet Journal of Rare Diseases	Scopus	10.1186/s13023-021-01947-6
The scenario of knowledge, attitude and practice of the Bangladeshi population towards thalassemia prevention: A nationwide study	2022	PLOS Glob Public Health	PubMed	10.1371/journal.pgph.0001177
The Social Imperatives of Medical Research	1977	Science	JSTOR
The spectrum of β‐thalassaemia mutations on the Indian subcontinent: the basis for prenatal diagnosis	1991	British Journal of Haematology	Scopus	10.1111/j.1365-2141.1991.tb04423.x
Theorizing beta thalassemia major: An overview of health sociology; [Teorizando la beta talasemia mayor: Una visión general de la sociología de la salud]	2020	International and Multidisciplinary Journal of Social Sciences	Scopus	10.17583/rimcis.2020.5113
Thyroid hormone profile in beta-thalassemia major children	2009	Bangladesh Med Res Counc Bull	PubMed	10.3329/bmrcb.v35i2.2534
Thyroid Status in Children with Transfusion Dependent Hb-E β-Thalassaemia	2018	Mymensingh Med J	PubMed
Transfusion Iron Overload	2024	StatPearls	PubMed
Transfusion Transmitted Infections: A Present-Day Danger for Pakistan	2022	Am J Trop Med Hyg	PubMed	10.4269/ajtmh.21-1136
Transfusion-dependent anaemia of undetermined origin: A distinctive syndrome in paediatric medical tourism	2012	Annals of the Academy of Medicine Singapore	Scopus
Types of Inherited Hemoglobin Disorders Among the Patients Attending Hematology Outdoor of a Tertiary Care Hospital in Bangladesh	2023	Journal of Medicine (Bangladesh)	Scopus	10.3329/jom.v24i2.67271
Umbilical Cord Blood Screening for the Detection of Common Deletional Mutations of α-Thalassemia in Bangladesh	2020	Hemoglobin	Scopus	10.1080/03630269.2020.1784755
United Arab Emirates	2005	Community Genetics	JSTOR
Updating of hereditary haemoglobin disorders.	2002	Mymensingh medical journal : MMJ	Scopus
Validity of Naked Eye Single Tube Red Cell Osmotic Fragility Test for the Diagnosis of β-Thalassemia –A Case Control Study	2011	TAJ: Journal of Teachers Association, 24(1), 1–5.	Banglajol	https://doi.org/10.3329/taj.v24i1.37440
VOLUME 2 No 61			JSTOR
Volume Information	1982	The Journal of Infectious Diseases	JSTOR
Volume Information	2003	Clinical Infectious Diseases	JSTOR
Volume Information	1987	American Anthropologist	JSTOR
Wandering spleen associated with β-Thalassemia: a case report	2013	Mymensingh Med J	PubMed
Web Annex C.1. The efficacy and safety of direct-acting antivirals among children and adolescents with chronic hepatitis C virus infection: systematic review with meta-analysis	2022		JSTOR
α- and β-Globin Gene Mutations in Individuals with Hemoglobinopathies in the Chattogram and Sylhet Regions of Bangladesh	2023	Hemoglobin	Scopus	10.1080/03630269.2023.2166526
Total
279

## Sheet: 4. Title screening (process)
Title	Year	Journal	Source	DOI	Exclude?
"The English Disease" or "Asian Rickets"? Medical Responses to Postcolonial Immigration	2007	Bulletin of the History of Medicine	JSTOR		Yes
A 12-year-old boy presented with fever and left-sided upper abdominal pain	2018	Bangabandhu Sheikh Mujib Medical University Journal, 11(4), 310–314.	Banglajol	https://doi.org/10.3329/bsmmuj.v11i4.38662	Yes
A 42-year-old female presented with asymptomatic massive splenomegaly	2019	Bangabandhu Sheikh Mujib Medical University Journal, 12(4), 211–216.	Banglajol	https://doi.org/10.3329/bsmmuj.v12i4.43523	Yes
A 65–year–old male with moderate anemia, low-grade fever and weight loss	2020	Bangabandhu Sheikh Mujib Medical University Journal, 13(3), 97–110.	Banglajol	https://doi.org/10.3329/bsmmuj.v13i3.49254	Yes
A defunctioning polymorphism in FCGR2B is associated with protection against malaria but susceptibility to systemic lupus erythematosus	2010	Proceedings of the National Academy of Sciences of the United States of America	JSTOR		Yes
A Framework for Analyzing the Determinants of Obstetric Fistula Formation	2012	Studies in Family Planning	JSTOR		Yes
A model for university–town partnership in the arts:	2020	Developing a Sense of Place	JSTOR		Yes
A Novel Pathogenic β-Thalassemia Mutation Identified at Codon 8 (HBB: c.27delG) in a Bangladeshi Family Acquired De Novo	2019	Hemoglobin	Scopus	10.1080/03630269.2019.1638797
A Novel β-Thalassemia Insertion/Frameshift Mutation Between Codons 77/78 (p.Leu78Profs*13 or HBB: c.235_236insC) Observed in a Family in Bangladesh	2017	Hemoglobin	Scopus	10.1080/03630269.2017.1412982
A preliminary investigation of hemoglobinopathies and glucose 6 phosphate dehydrogenase deficiency in Bangladesh	1974	Bangladesh Medical Journal	Scopus		Yes
A study of the prevalence of thalassemia and its correlation with liver function test in different age and sex group in the Chittagong district of Bangladesh	2012	J Basic Clin Pharm	PubMed	10.4103/0976-0105.105339
A Tertiary Care Hospitals Blood Service Experience	2021	Bangladesh Journal of Medicine, 33(1), 70–75.	Banglajol	https://doi.org/10.3329/bjm.v33i1.56793	Yes
A Toolkit to assess health needs for congenital disorders in low- and middle-income countries: an instrument for public health action	2014	Journal of Public Health	JSTOR		Yes
Abstracts of the 1997 Annual IDSA Meeting	1997	Clinical Infectious Diseases	JSTOR		Yes
Abstracts Presented as Posters	2017	Annals of Nutrition & Metabolism	JSTOR		Yes
Age-Related Changes in Adaptation to Severe Anemia in Childhood in Developing Countries	2007	Proceedings of the National Academy of Sciences of the United States of America	JSTOR		Yes
Alteration of serum calcium and magnesium level in transfusion dependent thalassemic patients with combined iron chelator therapy	2020	Journal of Bangladesh Society of Physiologist, 15(1), 17–22.	Banglajol	https://doi.org/10.3329/jbsp.v15i1.48111
An analysis of NESTROFT and Red cell indices in evaluating antenatal mothers for Beta Thalassemia trait	2018	Bangladesh Journal of Medical Science, 17(3), 411–416.	Banglajol	https://doi.org/10.3329/bjms.v17i3.36996
Analysis of serum lipid profiles, metal ions and thyroid hormones levels abnormalities in β-thalassaemic children of Bangladesh	2010	Journal of the Pakistan Medical Association	Scopus
Anemia Status in Relation to Body Mass Index Among Women of Childbearing Age in Bangladesh	2016	Asia Pacific Journal of Public Health	JSTOR		Yes
Appendix B: CBA/CEA Literature: 1979-1990	1993	Medical Care	JSTOR		Yes
Assessment of Health Performance and Outcome with Disease Profile among Paediatrics Population of a Non COVID Tertiary Care Hospital in Bangladesh in COVID Era	2022	Sir Salimullah Medical College Journal	Banglajol	https://doi.org/10.3329/ssmcj.v30i2.61934	Yes
Assessment of Iron Status in Hemoglobin E and b Thalassemia Carriers	2021	Dhaka Shishu (Children) Hospital Journal, 36(1), 25–33.	Banglajol	https://doi.org/10.3329/dshj.v36i1.52633
Association Between Arsenic Exposure From Drinking Water and Anemia During Pregnancy	2006	Journal of Occupational and Environmental Medicine	JSTOR		Yes
Association between convalescent plasma treatment and mortality in COVID-19: a collaborative systematic review and meta-analysis of randomized clinical trials	2021	BMC Infect Dis	PubMed	10.1186/s12879-021-06829-7	Yes
Auto-analyzerbased screening of microcytic hypochromic ratio to differentiate thalassaemia and non thalassemic microcytosis	2013	Bangladesh Medical Research Council Bulletin	Scopus	10.3329/bmrcb.v39i3.20317
Awareness among Parents of β-Thalassemia Major Patients Regarding Prenatal Diagnosis and Premarital Screening in Day Care Centre of Transfusion Medicine Department	2016	Mymensingh medical journal : MMJ	Scopus
Back Matter	2015	Public Health Genomics	JSTOR		Yes
Barriers to Adherence to Iron Chelation Therapy in Thalassemia Patients	2021	Chattagram Maa-O-Shishu Hospital Medical College Journal, 20(2), 45–49.	Banglajol	https://doi.org/10.3329/cmoshmcj.v20i2.56473
Behind the scene of the prevalence of anaemia: An extended way of reporting	2023	Public Health Nutrition	Scopus	10.1017/S1368980023000393	Yes
Beta thalassemia in a tertiary care hospital with their chelation habit.	2012	Mymensingh medical journal : MMJ	Scopus
Blood Donation in Bangladesh	2023	Eastern Medical College Journal	Banglajol	https://doi.org/10.3329/emcj.v7i2.64308	Yes
Blood transfusion in Bangladesh with particular emphasis on the treatment of Thalassemia patients	2013	Transfusion and Apheresis Science	Scopus	10.1016/j.transci.2013.05.013
Blood Transfusion Practices in Obstetrics: An Observational Study at a Tertiary Level Hospital in Bangladesh	2023	Bangabandhu Sheikh Mujib Medical College Journal	Banglajol	https://doi.org/10.3329/bsmmcj.v2i1.69599	Yes
Blood transfusion-mediated viral infections in thalassemic children in Bangladesh	2007	Journal of Medical Sciences	Scopus	10.3923/jms.2007.131.135
BRIEF OF GENETICS, GENOMICS AND FORENSIC SCIENCE RESEARCHERS AS AMICI CURIAE IN SUPPORT OF NEITHER PARTY IN MARYLAND v. KING	2013	Jurimetrics	JSTOR		Yes
Capilalry method for measuring glycated hemoglobin allows the detection of hemoglobin variants; [La metodica capillare per la misura della emoglobina glicata consente di rilevare varianti emoglobiniche]	2022	Biochimica Clinica	Scopus	10.19186/BC_2022.026	Yes
Carrier detection of thalassaemia and haemoglobinopathies in tribal population of Bangladesh	2018	Bangladesh Medical Research Council Bulletin	Scopus	10.3329/bmrcb.v44i2.38702
Case Management of Dengue: Lessons Learned	2017	The Journal of Infectious Diseases	JSTOR		Yes
Challenges and Attitude towards Research among Physicians of Bangladesh: A Cross Sectional Questionnaire Survey	2022	Bangladesh Journal of Medical Education, 13(1), 10–19.	Banglajol	https://doi.org/10.3329/bjme.v13i1.57501	Yes
Changes of liver transaminases levels during one year follow up of Deferasirox treatment in children with β-thalassemia major	2020	Bangladesh Journal of Medical Science, 19(3), 453–457.	Banglajol	https://doi.org/10.3329/bjms.v19i3.45862
Characterization of β-Globin Gene Cluster Deletions Using Multiplex-Gap Polymerase Chain Reaction (PCR) and Multiplex Ligation-Dependent Probe Amplification (MLPA)	2021	Bangladesh Journal of Medical Science, 20(3), 618–624.	Banglajol	https://doi.org/10.3329/bjms.v20i3.52804	Yes
Cholecystitis among pediatric population attending at a tertiary care hospital: Cholecystitis in children	2022	Bangladesh Medical Research Council Bulletin, 47(3), 295–301.	Banglajol	https://doi.org/10.3329/bmrcb.v47i3.59244	Yes
Cholelithiasis and its Relationship with Serum Lipids in a Tertiary Care Hospital of Rajshahi	2022	Sir Salimullah Medical College Journal, 29(2), 95–99.	Banglajol	https://doi.org/10.3329/ssmcj.v29i2.58853	Yes
Chorionic villus sampling (CVS) for prenatal diagnosis of genetic disorders in Bangladesh	2016	Bangladesh Journal of Obstetrics and Gynecology	Scopus	10.3329/bjog.v31i2.34212
Clinical Profile of Thalassemia Syndrome in Children of Northern Bangladesh	2019	TAJ: Journal of Teachers Association, 31(2), 6–11	Banglajol	https://doi.org/10.3329/taj.v31i2.41582
Clinical risk factors for pre-eclampsia determined in early pregnancy	2016	BMJ: British Medical Journal	JSTOR		Yes
Clinicoepidemiological Profile of Short Stature at A Tertiary Care Centre in Bangladesh	2023	Dhaka Shishu (Children) Hospital Journal	Banglajol	https://doi.org/10.3329/dshj.v38i2.70587	Yes
Co-existence of iron deficiency in beta thalassaemia trait	2018	Journal of Medicine (Bangladesh)	Scopus	10.3329/jom.v19i1.34842
Cognitive Status In Thalassemia	2023	Chattagram Maa-O-Shishu Hospital Medical College Journal	Banglajol	https://doi.org/10.3329/cmoshmcj.v22i1.67837
Combination of two rare mutations causes β-thalassaemia in a Bangladeshi patient	2011	Genetics and Molecular Biology	Scopus	10.1590/S1415-47572011005000026
Comment on: oxidative stress and antioxidant status in beta-thalassemia heterozygotes	2013	Rev Bras Hematol Hemoter	PubMed	10.5581/1516-8484.20130125
Common transfusion-trasmitted infectious agents among thalassaemic children in Bangladesh	2003	Journal of Health Population and Nutrition	Scopus
Comparative Effects of Iron Chelators on the Transfusion-Dependent Beta-Thalassemia Patients	2018	TAJ: Journal of Teachers Association, 26, 14–19.	Banglajol	https://doi.org/10.3329/taj.v26i0.37579
Comparative study of Deferiprone versus Deferiprone with Deferasirox as iron chelation therapy in Thalassemic children	2020	Bangladesh Journal of Child Health, 43(3), 152–156.	Banglajol	https://doi.org/10.3329/bjch.v43i3.49571
Complex interactions of δβ hybrid haemoglobin (Hb Lepore-Hollandia) Hb E (β26 g→a) and α+ thalassaemia in a Thai family	2002	European Journal of Haematology	Scopus	10.1034/j.1600-0609.2002.01637.x	Yes
Conducting Focus Groups for Health Research Among Asian Communities: Insights and Experiences	2001	Ethnicity & Disease	JSTOR		Yes
Congenital Haemolytic Anaemia with early onset and uncommon presentation: A Case Report	2017	Community Based Medical Journal, 6(2), 32–37.	Banglajol	https://doi.org/10.3329/cbmj.v6i2.54729
Congenital hemolytic anemia in Bangladesh: types and clinical manifestations	2002	Indian Pediatr	PubMed
Congenital sideroblastic anemia treated as thalassemia major.	2010	Mymensingh medical journal : MMJ	Scopus
Consanguineous Marriage and Human Evolution	2010	Annual Review of Anthropology	JSTOR		Yes
Contribution of Bangladesh College of Physicians and Surgeons to Health Sector and Medical Education in Bangladesh: A 50-year Perspective	2022	Journal of Bangladesh College of Physicians and Surgeons, 40(40), 5–18.	Banglajol	https://doi.org/10.3329/jbcps.v40i40.59903	Yes
Contribution of Selected Vitamins and Trace Elements to Immune Function	2007	Annals of Nutrition & Metabolism	JSTOR		Yes
Contribution of specific diseases and injuries to changes in health adjusted life expectancy in 187 countries from 1990 to 2013	2019	BMJ: British Medical Journal	JSTOR		Yes
Cross-Sectional Study for the Detection of Mutations in the Beta-Globin Gene among Patients with Hemoglobinopathies in the Bengali Population	2017	Genetic Testing and Molecular Biomarkers	Scopus	10.1089/gtmb.2016.0186
CSR STANDARDS AND ISLAMIC BANKNIG PRACTICE	2016	The Journal of Developing Areas	JSTOR		Yes
Cut off Value of Red Cell Distribution Width (RDW) in Screening and Diagnosis of Iron Deficiency Anemia and b Thalassemia Trait	2022	Dhaka Shishu (Children) Hospital Journal, 37(1), 51–58.	Banglajol	https://doi.org/10.3329/dshj.v37i1.59117
Degree of fibrosis and its association with angiogenesis in the myelofibrotic bone marrow	2023	Bangabandhu Sheikh Mujib Medical University Journal	Banglajol	https://doi.org/10.3329/bsmmuj.v16i1.65664	Yes
Dermatoglyphic Assessment in Male Down Syndrome	2022	Community Based Medical Journal, 11(2), 144–151.	Banglajol	https://doi.org/10.3329/cbmj.v11i2.61284	Yes
Diagnostic Performance of RBC Indices in Beta Thalassaemia Trait	2019	Mymensingh Med J	PubMed
Diagnostic value of fingerprint patterns: an explorative study on beta-thalassemia diagnosis	2010	Bangladesh Med Res Counc Bull	PubMed	10.3329/bmrcb.v36i1.4631
Differentiation of Beta Thalassemia Trait and Iron Deficiency Anaemia by Red Cell Indices	2019	Journal of Armed Forces Medical College, Bangladesh, 13(2), 39–41.	Banglajol	https://doi.org/10.3329/jafmc.v13i2.41373
Disease Pattern and Outcome of Pediatric Patients Admitted in A Non-Government Medical College Hospital	2022	IAHS Medical Journal	Banglajol	https://doi.org/10.3329/iahsmj.v4i2.62532	Yes
Disease Profile Among Children Admitted in a Tertiary Care Hospital	2019	Chattagram Maa-O-Shishu Hospital Medical College Journal, 18(1), 31–35.	Banglajol	https://doi.org/10.3329/cmoshmcj.v18i1.42130	Yes
Distribution of Hemoglobin E in Several Mongoloid Populations of Northeast India	1990	Human Biology	JSTOR		Yes
Distribution of β-thalassemia and other hemoglobinopathies in bangladeshi university students and ready-made garment workers	2021	Risk Management and Healthcare Policy	Scopus	10.2147/RMHP.S317852
Double Heterozygous For Haemoglobin S and Haemoglobin E	2018	Mymensingh Med J	PubMed
E-articles (Publication of these articles is made possible by funding from China Medical Board, New York)	2015	Asia Pacific Journal of Public Health	JSTOR		Yes
Effect of Beta Thalassemia Trait in Pregnancy	2024	Community Based Medical Journal	Banglajol	https://doi.org/10.3329/cbmj.v13i1.71083
Effect of Slow Breathing Exercise on Time Domain Heart Rate Variability in Transfusion Dependent Thalassemic Patients	2023	Bangabandhu Sheikh Mujib Medical College Journal	Banglajol	https://doi.org/10.3329/bsmmcj.v1i2.69338
Efficacy and safety of single-dose liposomal amphotericin B for visceral leishmaniasis in a rural public hospital in Bangladesh: A feasibility study	2014	The Lancet Global Health	Scopus	10.1016/S2214-109X(13)70118-9	Yes
Empowering deaf and hard hearing females toward premarital counseling and genetic screening	2021	African Journal of Reproductive Health / La Revue Africaine de la Santé Reproductive	JSTOR		Yes
Endemic Infectious Diseases of Afghanistan	2002	Clinical Infectious Diseases	JSTOR		Yes
Endocrinopathies in thalassemia - a review.	2021	IMC Journal of Medical Science, 15(1), 47–55	Banglajol	https://www.banglajol.info/index.php/IMCJMS/article/view/54202
Epidemiology of anaemia in children, adolescent girls, and women in Bhutan	2018	Matern Child Nutr	PubMed	10.1111/mcn.12740	Yes
Epidemiology of hepatitis C virus among hemodialysis patients in the Middle East and North Africa	2017	Epidemiology and Infection	JSTOR		Yes
Estimating global injuries morbidity and mortality: methods and data used in the Global Burden of Disease 2017 study	2020	Inj Prev	PubMed	10.1136/injuryprev-2019-043531	Yes
Estimation of serum ferritin and TSH levels in thalassemia patients undergoing iron chelation therapy	2021	Bangladesh Journal of Medical Science, 20(1), 130–135.	Banglajol	https://doi.org/10.3329/bjms.v20i1.50357
Etiology of short stature in children and adolescents: experience at a tertiary care hospital in Bangladesh	2022	BIRDEM Medical Journal, 12(2), 117–123.	Banglajol	https://doi.org/10.3329/birdem.v12i2.59612	Yes
Evaluation of Liver Function Tests in β-Thalassemia Major Children	2022	Mymensingh Med J	PubMed
Evaluation of parathyroid function in adult male patients with transfusion dependent thalassemia	2020	Journal of Bangladesh Society of Physiologist, 14(2), 77–81.	Banglajol	https://doi.org/10.3329/jbsp.v14i2.44788
Evaluation of portal venous system in post splenectomised beta-thalassemic children: A prospective study in a tertiary care hospital	2022	Annals of Medicine and Surgery	Scopus	10.1016/j.amsu.2022.103565
Evaluation of Prevalence of Unscheduled Uterine Bleeding in Teen Aged Girls : A Cross Sectional Observational Study-100 cases	2022	IAHS Medical Journal, 4(1), 5–8.	Banglajol	https://doi.org/10.3329/iahsmj.v4i1.59100	Yes
Evaluation of Risk Factors for Severe Pneumonia in Children: The Pneumonia Etiology Research for Child Health Study	2012	Clinical Infectious Diseases	JSTOR		Yes
Exome-wide association study of plasma lipids in >300,000 individuals	2017	Nat Genet	PubMed	10.1038/ng.3977	Yes
Extramedullary hematopoiesis and paraplegia in a patient with hemoglobin e-Beta thalassemia	2010	Mymensingh Med J	PubMed
Factors Associated with Stillbirth in aTertiary Care Hospital	2022	Journal of Shaheed Suhrawardy Medical College, 13(1), 15–19.	Banglajol	https://doi.org/10.3329/jssmc.v13i1.60925	Yes
Feasibility and Safety of Chorionic Villus Sampling (CVS) for Prenatal Diagnosis of Thalassemia in Bangladesh	2018	Mymensingh Med J	PubMed
Finding the influential clinical traits that impact on the diagnosis of heart disease using statistical and machine-learning techniques	2022	Sci Rep	PubMed	10.1038/s41598-022-24633-4	Yes
First haemopoietic stem cell transplantation centre at Dhaka medical college hospital in Bangladesh: Outcome of 30 post-autologous stem cell transplanted cases	2019	Bangladesh Medical Research Council Bulletin	Scopus	10.3329/BMRCB.V45I2.42538	Yes
First Observation of Hemoglobin J in Bangladesh	2020	Bangladesh Journal of Child Health, 43(3), 177–178.	Banglajol	https://doi.org/10.3329/bjch.v43i3.49578
Five Years Melioidosis Registry Data from 2011-2015 in Pahang, Malaysia: A Retrospective Study	2023	Bangladesh Journal of Infectious Diseases	Banglajol	https://doi.org/10.3329/bjid.v9i1.67259	Yes
Fluorescence spectral classification of iron deficiency anemia and thalassemia	2014	Journal of Biomedical Optics	Scopus	10.1117/1.JBO.19.2.027008
Frequency of consanguineous marriage among the thalassaemia major patients in Bangabandhu Sheikh Mujib Medical University	2022	Bangabandhu Sheikh Mujib Medical University Journal, 15(1), 25–28.	Banglajol	https://doi.org/10.3329/bsmmuj.v15i1.58424
Frequency of G-Globin Promoter -158(C>T)Xmnl Polymorphism and its Correlation with Beta Thalassaemia Mutations in a Sample of Bangladeshi Population	2021	Bangladesh Medical Research Council Bulletin	Scopus	10.3329/bmrcb.v47i2.57783
Frequency of Hepatitis B, C and HIV infections among transfusion-dependent beta thalassemia patients in Dhaka	2021	Infectious Disease Reports	Scopus	10.3390/IDR13010011
Front Matter	2004	Sexually Transmitted Diseases	JSTOR		Yes
Front Matter	2007	Human Biology	JSTOR		Yes
Front Matter	1992	Clinical Infectious Diseases	JSTOR		Yes
Front Matter	2003	Clinical Infectious Diseases	JSTOR		Yes
Front Matter	1992	Human Biology	JSTOR		Yes
Front Matter	2008	Proceedings of the National Academy of Sciences of the United States of America	JSTOR		Yes
Front Matter	2016	Human Heredity	JSTOR		Yes
Front Matter	2017	Annals of Nutrition & Metabolism	JSTOR		Yes
Genetic Benefits of Consanguinity Through Selection of Genotypes Protective Against Malaria	2007	Human Biology	JSTOR		Yes
Global and regional burden of chronic respiratory disease in 2016 arising from non-infectious airborne occupational exposures	2020	Occupational and Environmental Medicine	JSTOR		Yes
Global and regional burden of disease and injury in 2016 arising from occupational exposures	2020	Occupational and Environmental Medicine	JSTOR		Yes
Global distribution of β-thalassemia mutations: An update	2024	Gene	Scopus	10.1016/j.gene.2023.148022
Global injury morbidity and mortality from 1990 to 2017: results from the Global Burden of Disease Study 2017	2020	Inj Prev	PubMed	10.1136/injuryprev-2019-043494	Yes
Global, regional, and national burden of suicide mortality 1990 to 2016	2019	BMJ: British Medical Journal	JSTOR		Yes
Global, Regional, and National Cancer Incidence, Mortality, Years of Life Lost, Years Lived With Disability, and Disability-Adjusted Life-Years for 29 Cancer Groups, 1990 to 2017: A Systematic Analysis for the Global Burden of Disease Study	2019	JAMA Oncol	PubMed	10.1001/jamaoncol.2019.2996	Yes
Haemoglobinopathies in the Indian subcontinent: a review of literature	1973	Acta Geneticae Medicae et Gemellologiae	Scopus
Haplotype analysis of Bangladeshi β-thalassaemia patients: A pilot study	2022	Dhaka University Journal of Biological Sciences, 30(3), 479–486.	Banglajol	https://doi.org/10.3329/dujbs.v30i3.59039
Hb E/beta-thalassaemia: A common & clinically diverse disorder	2011	Indian Journal of Medical Research	Scopus
Hb E/Hb LeporeHollandia in a family from Bangladesh	1994	American Journal of Hematology	Scopus	10.1002/ajh.2830470403
HBV prevalence in Sub-continental countries: A systematic review and meta-analysis	2023	PLoS ONE	Scopus	10.1371/journal.pone.0295670	Yes
Health problems among Forcibly Displaced Myanmar Nationals (FDMNs) admitted to the Medicine ward of Cox's Bazar Medical College Hospital	2022	J Migr Health	PubMed	10.1016/j.jmh.2022.100123	Yes
Health-related quality of life among thalassemia patients in Bangladesh using the SF-36 questionnaire	2023	Scientific Reports	Scopus	10.1038/s41598-023-34205-9
Health-related quality of life in Egyptian children with nephrotic syndrome	2020	Quality of Life Research	JSTOR		Yes
Hematological and biochemical status of Betathalassemia major patients in Bangladesh: A comparative analysis	2016	International Journal of Hematology-Oncology and Stem Cell Research	Scopus
Hemoglobin e and glucose-6-phosphate dehydrogenase deficiency and plasmodium falciparum malaria in the chittagong hill districts of Bangladesh	2015	American Journal of Tropical Medicine and Hygiene	Scopus	10.4269/ajtmh.14-0623	Yes
Hemoglobin E disorders	2009	Disorders of Hemoglobin: Genetics, Pathophysiology, and Clinical Management, Second Edition	Scopus	10.1017/CBO9780511596582.025
Hemoglobin E prevalence in malaria-endemic villages in Myanmar	2005	Acta Medica Okayama	Scopus		Yes
Hemoglobin E trait - In Rajshahi, Bangladesh	2012	Bangladesh Medical Research Council Bulletin	Scopus	10.3329/bmrcb.v38i2.12886
Hemoglobin Status of the Hospital Admitted Patients: A Cross-Sectional Study in A District Hospital of Bangladesh	2022	TAJ: Journal of Teachers Association, 34(2), 114–121.	Banglajol	https://doi.org/10.3329/taj.v34i2.58564	Yes
Hemopoietic Stem Cell Transplantation (HSCT) in Bangladesh- Needs Sustained Program and Policy	2022	Journal of Bangladesh College of Physicians and Surgeons, 40(3), 138–142.	Banglajol	https://doi.org/10.3329/jbcps.v40i3.60293
High prevalence of anemia with lack of iron deficiency among women in rural Bangladesh: A role for thalassemia and iron in groundwater	2012	Asia Pacific Journal of Clinical Nutrition	Scopus
High resolution melting curve analysis targeting the HBB gene mutational hot-spot offers a reliable screening approach for all common as well as most of the rare beta-globin gene mutations in Bangladesh	2018	BMC Genetics	Scopus	10.1186/s12863-017-0594-3
Homozygotes for HbE and Anaemia -3 Years Study in Rajshahi	2011	TAJ: Journal of Teachers Association, 24(1), 34–37.	Banglajol	https://doi.org/10.3329/taj.v24i1.37447
Homozygous Hemoglobin Lepore: A Rare Condition Seen in a Bangladeshi Family	2021	Mymensingh Med J	PubMed
Hydrops fetalis: report of 3 cases	2003	Mymensingh Med J	PubMed		Yes
Identification and Integrative Bioinformatics Analysis of Common and Rare Mutations in the Patients with Transfusion Dependent HbE/b and b-thalassemia in Chittagong, Bangladesh	2023	Bangladesh Medical Research Council Bulletin	Banglajol	https://doi.org/10.3329/bmrcb.v48i3.63809
Identification and Selection of Cases and Controls in the Pneumonia Etiology Research for Child Health Project	2012	Clinical Infectious Diseases	JSTOR		Yes
Impact of COVID-19 pandemic on rare diseases - A case study on thalassaemia patients in Bangladesh	2021	Public Health in Practice	Scopus	10.1016/j.puhip.2021.100150
Impact of Prompt Influenza Antiviral Treatment on Extended Care Needs After Influenza Hospitalization Among Community-Dwelling Older Adults	2015	Clinical Infectious Diseases	JSTOR		Yes
Impaired acylcarnitine profile in transfusion-dependent beta-thalassemia major patients in Bangladesh	2018	Journal of Advanced Research	Scopus	10.1016/j.jare.2018.04.002
IN SCIENCE JOURNALS	2018	Science	JSTOR		Yes
In this issue	2002	Current Science	JSTOR		Yes
Infant and Childhood Morbidity and Mortality Risks in Archaeological Populations	1989	World Archaeology	JSTOR		Yes
Inhibitory Effects of Bangladeshi Medicinal Plant Extracts on Interactions between Transcription Factors and Target DNA Sequences	2008	Evid Based Complement Alternat Med	PubMed	10.1093/ecam/nem042	Yes
Interaction of hemoglobin E and pyrimidine 5' nucleotidase deficiency	1996	Blood	PubMed
Interaction of Malaria with a Common Form of Severe Thalassemia in an Asian Population	2009	Proceedings of the National Academy of Sciences of the United States of America	JSTOR
Iron chelation therapy and thalassemia - an overview	2011	Mymensingh Med J	PubMed
Iron overload in the Asian community	2009	Blood	Scopus	10.1182/blood-2009-01-199109
ISEE/ISEA 2006 Conference Abstracts	2006	Epidemiology	JSTOR		Yes
KEY CONSIDERATIONS AND DISCUSSION POINTS LEADING TO THE RECOMMENDATIONS	2016		JSTOR		Yes
Knowledge and attitudes of thalassaemia among high-risk indigenous university students in Bangladesh: A pilot study	2023	PLoS ONE	Scopus	10.1371/journal.pone.0287630
Knowledge and Awareness of Parents Toward Thalassemia	2021	Chattagram Maa-O-Shishu Hospital Medical College Journal, 20(1), 12–15.	Banglajol	https://doi.org/10.3329/cmoshmcj.v20i1.53580
Knowledge on, and Attitude Toward, HIV/AIDS among Staff of an International Organization in Bangladesh	2002	Journal of Health, Population and Nutrition	JSTOR		Yes
Knowledge, Attitude and Practice of Prevention of Thalassaemia of the Parents of Children with Thalassaemia attending in a Tertiary Care Hospital in Bangladesh	2024	Journal of Bangladesh College of Physicians and Surgeons	Banglajol	https://doi.org/10.3329/jbcps.v42i1.70623
Lack of knowledge and misperceptions about thalassaemia among college students in Bangladesh: A cross-sectional baseline study	2020	Orphanet Journal of Rare Diseases	Scopus	10.1186/s13023-020-1323-y
Lipid profile in minor thalassemic patients: a historical cohort study	2011	Bangladesh Med Res Counc Bull	PubMed	10.3329/bmrcb.v37i1.7795
Malaria as a Possible Selective Factor in the Speciation of Macaques	1980	Journal of Mammalogy	JSTOR	10.2307/1380052	Yes
Management of Hemoglobin Disorders During the COVID-19 Pandemic	2020	Front Med (Lausanne)	PubMed	10.3389/fmed.2020.00306
Mapping 123 million neonatal, infant and child deaths between 2000 and 2017	2019	Nature	PubMed	10.1038/s41586-019-1545-0	Yes
Measurement of Bone Mineral Density in the Transfusion Dependent Thalassemic Patients	2022	Mymensingh Med J	PubMed
Melioidosis Cases and Selected Reports of Occupational Exposures to Burkholderia pseudomallei — United States, 2008–2013	2015	Morbidity and Mortality Weekly Report: Surveillance Summaries	JSTOR		Yes
Melioidosis: A case of multiple subcutaneous abscesses with sepsis	2022	Bangladesh Journal of Medicine, 33(3), 308–311.	Banglajol	https://doi.org/10.3329/bjm.v33i3.61379	Yes
Melioidosis: A Neglected Infection in Bangladesh	2021	Journal of Medicine, 22(2), 139–145.	Banglajol	https://doi.org/10.3329/jom.v22i2.56705	Yes
Mental Stress of Parents Having Thalassemic Children	2022	KYAMC Journal, 13(2), 102–107.	Banglajol	https://doi.org/10.3329/kyamcj.v13i2.61340
Molecular and haematological characterization of deletional alpha thalassemia in northeastern Malaysia	2023	Bangladesh Journal of Medical Science	Banglajol	https://doi.org/10.3329/bjms.v22i2.65005	Yes
Molecular Heterogeneity of Beta-Thalassemia in the United Arab Emirates	2005	Community Genetics	JSTOR		Yes
Mutation analysis of the HBB gene in selected bangladeshi β-thalassemic individuals: Presence of rare mutations	2010	Genetic Testing and Molecular Biomarkers	Scopus	10.1089/gtmb.2009.0160
Mutation of NPHS1, NPHS2, WT1, LAMB2, COL4A5 and other genes in children with idiopathic steroid resistant nephrotic syndrome	2023	Bangabandhu Sheikh Mujib Medical University Journal	Banglajol	https://doi.org/10.3329/bsmmuj.v16i4.66671	Yes
Mutation pattern in beta thalassaemia trait population: A basis for prenatal diagnosis	2018	Bangladesh Medical Research Council Bulletin	Scopus	10.3329/bmrcb.v44i2.38688
Mutation spectrum of β-Thalassemia and other hemoglobinopathies in Chittagong, Southeast Bangladesh	2015	Hemoglobin	Scopus	10.3109/03630269.2015.1078810
Nationwide carrier detection and molecular characterization of β-thalassemia and hemoglobin e variants in Bangladeshi population	2020	Orphanet Journal of Rare Diseases	Scopus	10.1186/s13023-020-1294-z
Non-communicable disease epidemic: epidemiology in action (EuroEpi 2013 and NordicEpi 2013) Aarhus, Denmark from 11 August to 14 August 2013	2013	European Journal of Epidemiology	JSTOR		Yes
Novel influenza H1N1 in pregnancy: Report of a diagnosed case in Bangladesh	2009	Bangladesh Journal of Obstetrics and Gynecology	Scopus	10.3329/bjog.v24i2.8533	Yes
Nutrition and Politics in Prehistory	1999	Annual Review of Anthropology	JSTOR		Yes
Occupational cement dust exposure and inflammatory nemesis: Bangladesh relevance	2021	Journal of Inflammation Research	Scopus	10.2147/JIR.S312960	Yes
Ocular Involvement in Transfusion Dependent Thalassemia Children	2023	Mymensingh Med J	PubMed
On the Agenda:	2022		JSTOR		Yes
Oral Abstracts	2017	Annals of Nutrition & Metabolism	JSTOR		Yes
Parenting Stress of Mothers Having Children with Thalassemia: Parenting stress	2020	Journal of Preventive and Social Medicine, 38(2), 22–29.	Banglajol	https://doi.org/10.3329/jopsom.v38i2.47861
Pattern of Presentation of Moyamoya Disease (MMD) Patients in Bangladesh: Experience from Tertiary Care Hospitals	2017	Bangladesh Journal of Neuroscience, 33(1), 24–29.	Banglajol	https://doi.org/10.3329/bjn.v33i1.57465	Yes
Pattern of Red Cell Count and Red Cell Distribution Width (RDW %) in Beta Thalassaemia Trait in Adults	2018	Bangladesh Journal of Medical Biochemistry, 9(1), 31–35.	Banglajol	https://doi.org/10.3329/bjmb.v9i1.36152
Pattern of β-Thalassemia and Other Haemoglobinopathies: A Cross-Sectional Study in Bangladesh	2012	ISRN Hematol	PubMed	10.5402/2012/659191
Poster Presentations Part II	2009	Annals of Nutrition & Metabolism	JSTOR		Yes
Post-HSCT graft failure due to refractory human cytomegalovirus successfully treated with haploidentical donor-derived immunoglobulins and stem cell graft infusion: A case report	2021	Antiviral Research	Scopus	10.1016/j.antiviral.2021.105024	Yes
Predicting the environmental suitability for onchocerciasis in Africa as an aid to elimination planning	2021	PLoS Negl Trop Dis	PubMed	10.1371/journal.pntd.0008824	Yes
Pregnancy with Severe Anaemia and Pulmonary Hypertension: A Presentation of Hb E –ß Thalassemia	2018	Journal of Bangladesh College of Physicians and Surgeons, 37(1), 43–45.	Banglajol	https://doi.org/10.3329/jbcps.v37i1.39292
Prenatal Diagnosis and Screening of Thalassemia Mutations in Bangladesh: Presence of Rare Mutations	2020	Hemoglobin	Scopus	10.1080/03630269.2020.1830797
Prevalence and Risk Factors Associated with Chronic Diseases Among Young Adult in Bangladesh	2023	Journal of Scientific Research	Banglajol	https://doi.org/10.3329/jsr.v15i1.60328	Yes
Prevalence and risk factors of iron deficiency anaemia in children admitted in a tertiary care hospital of Bangladesh	2015	Journal of Nepal Paediatric Society	Scopus	10.3126/jnps.v35i1.10495	Yes
Prevalence and Types of Anemia in a Large Refugee Cohort in Western Europe in 2015	2018	Journal of Immigrant and Minority Health	JSTOR		Yes
Prevalence of Anemia among Children and Adolescents of Bangladesh: A Systematic Review and Meta-Analysis	2023	International Journal of Environmental Research and Public Health	Scopus	10.3390/ijerph20031786	Yes
Prevalence of Anemia and Its Determinants Among Nonpregnant and Pregnant Women in India	2008	Asia Pacific Journal of Public Health	JSTOR		Yes
Prevalence of Consanguineous Marriages in UAE Nationals and the Risk of Genetic Diseases	2023	Journal of Medicine	Banglajol	https://doi.org/10.3329/jom.v24i2.67269	Yes
Prevalence of HBV and HCV among the multi-transfused beta thalassemic major patients in a day care centre of blood transfusion department of Mymensingh Medical College Hospital.	2014	Mymensingh medical journal : MMJ	Scopus
Prevalence of Hepatitis C Virus Infection in Multi-transfused Thalassaemia Patients in Bangladesh	2018	Journal of Enam Medical College, 8(1), 16–19.	Banglajol	https://doi.org/10.3329/jemc.v8i1.35430
Prevalence of hypogonadism in transfusion-dependent β-thalassemia patients of Bangladesh: investigating the role of serum ferritin level as a diagnostic tool	2023	Hematology, Transfusion and Cell Therapy	Scopus	10.1016/j.htct.2022.06.010
Prevalence of Rhesus & Kell phenotypes among blood donors of Bangladesh	2022	Bangabandhu Sheikh Mujib Medical University Journal, 14(3), 38–42.	Banglajol	https://doi.org/10.3329/bsmmuj.v14i3.56596	Yes
Randomised controlled trials in child and adolescent health in 2023	2023	Archives of Disease in Childhood	Scopus	10.1136/archdischild-2023-326046	Yes
Red Cell Alloantibodies in Thalassaemia Patients Who Received Ten or More Units of Transfusion	2019	Mymensingh Med J	PubMed
REFERENCES	2022		JSTOR		Yes
Relationship between serum ferritin and parathyroid function in adult male patients with transfusion dependent thalassemia	2022	Journal of Bangladesh Society of Physiologist	Banglajol	https://doi.org/10.3329/jbsp.v17i1.63210
Renal function in Thalassemia major patients who treated by Desferal	2018	Bangladesh Journal of Medical Science, 17(1), 58–61.	Banglajol	https://doi.org/10.3329/bjms.v17i1.35281
Reporting Two Rare Mutations With Associated Clinical Features in Bangladeshi Hb E/B Thalassemia Patients	2023	Bioresearch Communications	Banglajol	https://doi.org/10.3329/brc.v10i1.70683
Respiratory burst enzymes, pro-oxidants and antioxidants status in bangladeshi population with β-thalassemia major	2015	North American Journal of Medical Sciences	Scopus	10.4103/1947-2714.159329
Risk factors for hepatocellular carcinoma	2017	Hepatology	Scopus	10.1002/hep.28854	Yes
Role of discrimination indices in differentiation of beta thalassaemia trait and iron deficiency anaemia	2011	Mymensingh Med J	PubMed
Role of Naked Eye Single Tube Red Cell Osmotic Fragility Test (NESTROFT) in Detecting Beta-Thalassemia Trait	2018	Journal of Bangladesh College of Physicians and Surgeons, 36(4), 145–152.	Banglajol	https://doi.org/10.3329/jbcps.v36i4.38182
Role of Transfusion Medicine Specialist in Stem Cell Transplant: Experience in Bangladesh	2024	Pulse	Banglajol	https://doi.org/10.3329/pulse.v15i1.70926
SARS-CoV-2 and dengue virus coinfection in an adult with beta-thalassemia (trait): A case report from Bangladesh with literature review	2021	Heliyon	Scopus	10.1016/j.heliyon.2021.e08229
Screening programme for Thalassemia disease and other Haemoglobinopathies at Family and population level - pilot study	1985	Indian Anthropologist	JSTOR
Septicemic melioidosis complicating undiagnosed chronic kidney disease and beta-Thalassemia minor in a Bangladeshi farmer	2020	Saudi Journal of Kidney Diseases and Transplantation	Scopus	10.4103/1319-2442.308358
Sequestration and Red Cell Deformability as Determinants of Hyperlactatemia in Falciparum Malaria	2016	The Journal of Infectious Diseases	JSTOR		Yes
Serious health-related suffering experienced by children with disability and their families living in Bangladesh: A scoping review	2023	Palliative Medicine	Scopus	10.1177/02692163221136896	Yes
Serum Bilirubin Level and Associated Factors in Patients of Self Reporting Jaundice without Evidence of Clinical Jaundice	2022	Medicine Today, 34(1), 1–5.	Banglajol	https://doi.org/10.3329/medtoday.v34i1.58630	Yes
Serum calcium and serum phosphate levels in transfusion dependent beta thalassemia	2018	Journal of Bangladesh Society of Physiologist, 13(2), 54–58.	Banglajol	https://doi.org/10.3329/jbsp.v13i2.39478
Serum Calcium, Phosphate and Ferritin Level in Adult Male Patients with Transfusion Dependent Thalassemia	2023	Bangabandhu Sheikh Mujib Medical College Journal	Banglajol	https://doi.org/10.3329/bsmmcj.v2i2.69841
Serum uric acid: an early indicator of oxidative stress in beta thalassemia population.	2013	Mymensingh medical journal : MMJ	Scopus
Serum zinc, copper and ferritin levels in transfusion dependent thalassemia patients with iron chelator therapy	2019	Journal of Bangladesh Society of Physiologist, 14(1), 38–42.	Banglajol	https://doi.org/10.3329/jbsp.v14i1.42000
Short and Long Term Effects of Splenectomy on Memory B Cell Level in Children	2022	TAJ: Journal of Teachers Association, 35(1), 39–44.	Banglajol	https://doi.org/10.3329/taj.v35i1.61142
Silent killer HCV and its early detection can stop its propagation: a case study.	2014	Mymensingh medical journal : MMJ	Scopus		Yes
Socio-demographic Profile of Patients Admitted in Thalassemia Care Center of Chattogram Maa Shishu-O-General Hospital	2020	Chattagram Maa-O-Shishu Hospital Medical College Journal, 19(1), 33–37	Banglajol	https://doi.org/10.3329/cmoshmcj.v19i1.48800
Socio-demographic Study for Prevalence of b-Thalassaemia and Haemoglobinopathies in Chattagram Maa Shishu-O-General Hospital	2019	Chattagram Maa-O-Shishu Hospital Medical College Journal, 17(2), 50–52.	Banglajol	https://doi.org/10.3329/cmoshmcj.v17i2.39778
Socio-religious Prognosticators of Psychosocial Burden of Beta Thalassemia Major	2020	Journal of Religion and Health	JSTOR
Special Article: The Human Pathogenic Vibrios: A Public Health Update with Environmental Perspectives	1989	Epidemiology and Infection	JSTOR		Yes
Standardization of Laboratory Methods for the PERCH Study	2017	Clinical Infectious Diseases	JSTOR		Yes
Status of Red Blood Cell Indices in Iron Deficiency Anemia and β Thalassaemia Trait: A Comparative Study	2022	Dhaka Shishu (Children) Hospital Journal, 37(1), 9–14.	Banglajol	https://doi.org/10.3329/dshj.v37i1.59087
Strengthening Education to Bridge the Thalassemia Care Gap	2024	Journal of Bangladesh College of Physicians and Surgeons	Banglajol	https://doi.org/10.3329/jbcps.v42i1.70751
Strongyloidiasis complicating immunosuppression for pemphigus vulgaris	2013	British Journal of Dermatology	Scopus	10.1111/bjd.12512	Yes
Study on Hemoglobin Concentration in Female Diabetic Patients	2021	Community Based Medical Journal, 9(1), 25–29.	Banglajol	https://doi.org/10.3329/cbmj.v9i1.56768	Yes
Study on Palmar Dermatoglyphics and their Association with β Thalassemia Major Patients among Bangladeshi Population	2021	Mediscope, 8(2), 94–102.	Banglajol	https://doi.org/10.3329/mediscope.v8i2.55316
Subject Index	1990	Annual Review of Anthropology	JSTOR		Yes
SUBMITTED ABSTRACTS FOR POSTERS AND ORAL PRESENTATIONS	2015	Annals of Nutrition & Metabolism	JSTOR		Yes
Submitted Posters	2003	Annals of Nutrition & Metabolism	JSTOR		Yes
Summary	2016		JSTOR		Yes
Symposia	2009	Annals of Nutrition & Metabolism	JSTOR		Yes
Testing the "Malaria Hypothesis" for the Case of Thailand: A Genetic Appraisal	2003	Human Biology	JSTOR		Yes
Thalassemia and hemoglobinopathy prevalence in a community-based sample in Sylhet, Bangladesh	2023	Orphanet Journal of Rare Diseases	Scopus	10.1186/s13023-023-02821-3
Thalassemia as a global health problem: Recent progress toward its control in the developing countries	2010	Annals of the New York Academy of Sciences	Scopus	10.1111/j.1749-6632.2010.05546.x
Thalassemia carrier status and groundwater iron: Implication for iron supplementation program for children in Bangladesh	2023	Journal of Public Health Research	Scopus	10.1177/22799036231191036
Thalassemia in Asia 2021 Overview of Thalassemia and Hemoglobinopathies in Bangladesh	2022	Hemoglobin	Scopus	10.1080/03630269.2021.2008957
Thalassemia prevention: Religious and cultural barriers to premarital screening in Bangladesh	2023	Health Science Reports	Scopus	10.1002/hsr2.1176
Thalassemias in South Asia: clinical lessons learnt from Bangladesh	2017	Orphanet Journal of Rare Diseases	Scopus	10.1186/s13023-017-0643-z
The Anthropology of Infectious Disease	1990	Annual Review of Anthropology	JSTOR		Yes
The battle against Thalassemia in Pakistan: Way to move forward	2023	Transfus Clin Biol	PubMed	10.1016/j.tracli.2022.11.003	Yes
The Burden of Dementia due to Down Syndrome, Parkinson's Disease, Stroke, and Traumatic Brain Injury: A Systematic Analysis for the Global Burden of Disease Study 2019	2021	Neuroepidemiology	PubMed	10.1159/000515393	Yes
The burden of haemoglobinopathies in India and the challenges ahead	2000	Current Science	JSTOR		Yes
The challenge of thalassemia for the developing countries	2005	Annals of the New York Academy of Sciences	Scopus	10.1196/annals.1345.002
The effectiveness of deferasirox to prevent from the occurrence of liver fibrosis in balb/c mice with iron overload	2023	Bangladesh Journal of Medical Science	Banglajol	https://doi.org/10.3329/bjms.v22i1.61865
The Epidemiology of Melioidosis and Its Association with Diabetes Mellitus: A Systematic Review and Meta-Analysis	2022	Pathogens	PubMed	10.3390/pathogens11020149	Yes
The forgotten people with thalassemia in the time of COVID-19: South Asian perspective	2020	Orphanet Journal of Rare Diseases	Scopus	10.1186/s13023-020-01543-0
The Genetics of Human Populations	1974	Scientific American	JSTOR		Yes
The parental perspective of thalassaemia in Bangladesh: lack of knowledge, regret, and barriers	2021	Orphanet Journal of Rare Diseases	Scopus	10.1186/s13023-021-01947-6
The scenario of knowledge, attitude and practice of the Bangladeshi population towards thalassemia prevention: A nationwide study	2022	PLOS Glob Public Health	PubMed	10.1371/journal.pgph.0001177
The Social Imperatives of Medical Research	1977	Science	JSTOR		Yes
The spectrum of β‐thalassaemia mutations on the Indian subcontinent: the basis for prenatal diagnosis	1991	British Journal of Haematology	Scopus	10.1111/j.1365-2141.1991.tb04423.x
Theorizing beta thalassemia major: An overview of health sociology; [Teorizando la beta talasemia mayor: Una visión general de la sociología de la salud]	2020	International and Multidisciplinary Journal of Social Sciences	Scopus	10.17583/rimcis.2020.5113
Thyroid hormone profile in beta-thalassemia major children	2009	Bangladesh Med Res Counc Bull	PubMed	10.3329/bmrcb.v35i2.2534
Thyroid Status in Children with Transfusion Dependent Hb-E β-Thalassaemia	2018	Mymensingh Med J	PubMed
Transfusion Iron Overload	2024	StatPearls	PubMed
Transfusion Transmitted Infections: A Present-Day Danger for Pakistan	2022	Am J Trop Med Hyg	PubMed	10.4269/ajtmh.21-1136	Yes
Transfusion-dependent anaemia of undetermined origin: A distinctive syndrome in paediatric medical tourism	2012	Annals of the Academy of Medicine Singapore	Scopus
Types of Inherited Hemoglobin Disorders Among the Patients Attending Hematology Outdoor of a Tertiary Care Hospital in Bangladesh	2023	Journal of Medicine (Bangladesh)	Scopus	10.3329/jom.v24i2.67271
Umbilical Cord Blood Screening for the Detection of Common Deletional Mutations of α-Thalassemia in Bangladesh	2020	Hemoglobin	Scopus	10.1080/03630269.2020.1784755
United Arab Emirates	2005	Community Genetics	JSTOR		Yes
Updating of hereditary haemoglobin disorders.	2002	Mymensingh medical journal : MMJ	Scopus
Validity of Naked Eye Single Tube Red Cell Osmotic Fragility Test for the Diagnosis of β-Thalassemia –A Case Control Study	2011	TAJ: Journal of Teachers Association, 24(1), 1–5.	Banglajol	https://doi.org/10.3329/taj.v24i1.37440
VOLUME 2 No 61			JSTOR		Yes
Volume Information	1982	The Journal of Infectious Diseases	JSTOR		Yes
Volume Information	2003	Clinical Infectious Diseases	JSTOR		Yes
Volume Information	1987	American Anthropologist	JSTOR		Yes
Wandering spleen associated with β-Thalassemia: a case report	2013	Mymensingh Med J	PubMed
Web Annex C.1. The efficacy and safety of direct-acting antivirals among children and adolescents with chronic hepatitis C virus infection: systematic review with meta-analysis	2022		JSTOR		Yes
α- and β-Globin Gene Mutations in Individuals with Hemoglobinopathies in the Chattogram and Sylhet Regions of Bangladesh	2023	Hemoglobin	Scopus	10.1080/03630269.2023.2166526

## Sheet: 5. Title screening (done)
Title	Year	Journal	Source	DOI
A Novel Pathogenic β-Thalassemia Mutation Identified at Codon 8 (HBB: c.27delG) in a Bangladeshi Family Acquired De Novo	2019	Hemoglobin	Scopus	10.1080/03630269.2019.1638797
A Novel β-Thalassemia Insertion/Frameshift Mutation Between Codons 77/78 (p.Leu78Profs*13 or HBB: c.235_236insC) Observed in a Family in Bangladesh	2017	Hemoglobin	Scopus	10.1080/03630269.2017.1412982
A study of the prevalence of thalassemia and its correlation with liver function test in different age and sex group in the Chittagong district of Bangladesh	2012	J Basic Clin Pharm	PubMed	10.4103/0976-0105.105339
Alteration of serum calcium and magnesium level in transfusion dependent thalassemic patients with combined iron chelator therapy	2020	Journal of Bangladesh Society of Physiologist, 15(1), 17–22.	Banglajol	https://doi.org/10.3329/jbsp.v15i1.48111
An analysis of NESTROFT and Red cell indices in evaluating antenatal mothers for Beta Thalassemia trait	2018	Bangladesh Journal of Medical Science, 17(3), 411–416.	Banglajol	https://doi.org/10.3329/bjms.v17i3.36996
Analysis of serum lipid profiles, metal ions and thyroid hormones levels abnormalities in β-thalassaemic children of Bangladesh	2010	Journal of the Pakistan Medical Association	Scopus
Assessment of Iron Status in Hemoglobin E and b Thalassemia Carriers	2021	Dhaka Shishu (Children) Hospital Journal, 36(1), 25–33.	Banglajol	https://doi.org/10.3329/dshj.v36i1.52633
Auto-analyzerbased screening of microcytic hypochromic ratio to differentiate thalassaemia and non thalassemic microcytosis	2013	Bangladesh Medical Research Council Bulletin	Scopus	10.3329/bmrcb.v39i3.20317
Awareness among Parents of β-Thalassemia Major Patients Regarding Prenatal Diagnosis and Premarital Screening in Day Care Centre of Transfusion Medicine Department	2016	Mymensingh medical journal : MMJ	Scopus
Barriers to Adherence to Iron Chelation Therapy in Thalassemia Patients	2021	Chattagram Maa-O-Shishu Hospital Medical College Journal, 20(2), 45–49.	Banglajol	https://doi.org/10.3329/cmoshmcj.v20i2.56473
Beta thalassemia in a tertiary care hospital with their chelation habit.	2012	Mymensingh medical journal : MMJ	Scopus
Blood transfusion in Bangladesh with particular emphasis on the treatment of Thalassemia patients	2013	Transfusion and Apheresis Science	Scopus	10.1016/j.transci.2013.05.013
Blood transfusion-mediated viral infections in thalassemic children in Bangladesh	2007	Journal of Medical Sciences	Scopus	10.3923/jms.2007.131.135
Carrier detection of thalassaemia and haemoglobinopathies in tribal population of Bangladesh	2018	Bangladesh Medical Research Council Bulletin	Scopus	10.3329/bmrcb.v44i2.38702
Changes of liver transaminases levels during one year follow up of Deferasirox treatment in children with β-thalassemia major	2020	Bangladesh Journal of Medical Science, 19(3), 453–457.	Banglajol	https://doi.org/10.3329/bjms.v19i3.45862
Chorionic villus sampling (CVS) for prenatal diagnosis of genetic disorders in Bangladesh	2016	Bangladesh Journal of Obstetrics and Gynecology	Scopus	10.3329/bjog.v31i2.34212
Clinical Profile of Thalassemia Syndrome in Children of Northern Bangladesh	2019	TAJ: Journal of Teachers Association, 31(2), 6–11	Banglajol	https://doi.org/10.3329/taj.v31i2.41582
Co-existence of iron deficiency in beta thalassaemia trait	2018	Journal of Medicine (Bangladesh)	Scopus	10.3329/jom.v19i1.34842
Cognitive Status In Thalassemia	2023	Chattagram Maa-O-Shishu Hospital Medical College Journal	Banglajol	https://doi.org/10.3329/cmoshmcj.v22i1.67837
Combination of two rare mutations causes β-thalassaemia in a Bangladeshi patient	2011	Genetics and Molecular Biology	Scopus	10.1590/S1415-47572011005000026
Comment on: oxidative stress and antioxidant status in beta-thalassemia heterozygotes	2013	Rev Bras Hematol Hemoter	PubMed	10.5581/1516-8484.20130125
Common transfusion-trasmitted infectious agents among thalassaemic children in Bangladesh	2003	Journal of Health Population and Nutrition	Scopus
Comparative Effects of Iron Chelators on the Transfusion-Dependent Beta-Thalassemia Patients	2018	TAJ: Journal of Teachers Association, 26, 14–19.	Banglajol	https://doi.org/10.3329/taj.v26i0.37579
Comparative study of Deferiprone versus Deferiprone with Deferasirox as iron chelation therapy in Thalassemic children	2020	Bangladesh Journal of Child Health, 43(3), 152–156.	Banglajol	https://doi.org/10.3329/bjch.v43i3.49571
Congenital Haemolytic Anaemia with early onset and uncommon presentation: A Case Report	2017	Community Based Medical Journal, 6(2), 32–37.	Banglajol	https://doi.org/10.3329/cbmj.v6i2.54729
Congenital hemolytic anemia in Bangladesh: types and clinical manifestations	2002	Indian Pediatr	PubMed
Congenital sideroblastic anemia treated as thalassemia major.	2010	Mymensingh medical journal : MMJ	Scopus
Cross-Sectional Study for the Detection of Mutations in the Beta-Globin Gene among Patients with Hemoglobinopathies in the Bengali Population	2017	Genetic Testing and Molecular Biomarkers	Scopus	10.1089/gtmb.2016.0186
Cut off Value of Red Cell Distribution Width (RDW) in Screening and Diagnosis of Iron Deficiency Anemia and b Thalassemia Trait	2022	Dhaka Shishu (Children) Hospital Journal, 37(1), 51–58.	Banglajol	https://doi.org/10.3329/dshj.v37i1.59117
Diagnostic Performance of RBC Indices in Beta Thalassaemia Trait	2019	Mymensingh Med J	PubMed
Diagnostic value of fingerprint patterns: an explorative study on beta-thalassemia diagnosis	2010	Bangladesh Med Res Counc Bull	PubMed	10.3329/bmrcb.v36i1.4631
Differentiation of Beta Thalassemia Trait and Iron Deficiency Anaemia by Red Cell Indices	2019	Journal of Armed Forces Medical College, Bangladesh, 13(2), 39–41.	Banglajol	https://doi.org/10.3329/jafmc.v13i2.41373
Distribution of β-thalassemia and other hemoglobinopathies in bangladeshi university students and ready-made garment workers	2021	Risk Management and Healthcare Policy	Scopus	10.2147/RMHP.S317852
Double Heterozygous For Haemoglobin S and Haemoglobin E	2018	Mymensingh Med J	PubMed
Effect of Beta Thalassemia Trait in Pregnancy	2024	Community Based Medical Journal	Banglajol	https://doi.org/10.3329/cbmj.v13i1.71083
Effect of Slow Breathing Exercise on Time Domain Heart Rate Variability in Transfusion Dependent Thalassemic Patients	2023	Bangabandhu Sheikh Mujib Medical College Journal	Banglajol	https://doi.org/10.3329/bsmmcj.v1i2.69338
Endocrinopathies in thalassemia - a review.	2021	IMC Journal of Medical Science, 15(1), 47–55	Banglajol	https://www.banglajol.info/index.php/IMCJMS/article/view/54202
Estimation of serum ferritin and TSH levels in thalassemia patients undergoing iron chelation therapy	2021	Bangladesh Journal of Medical Science, 20(1), 130–135.	Banglajol	https://doi.org/10.3329/bjms.v20i1.50357
Evaluation of Liver Function Tests in β-Thalassemia Major Children	2022	Mymensingh Med J	PubMed
Evaluation of parathyroid function in adult male patients with transfusion dependent thalassemia	2020	Journal of Bangladesh Society of Physiologist, 14(2), 77–81.	Banglajol	https://doi.org/10.3329/jbsp.v14i2.44788
Evaluation of portal venous system in post splenectomised beta-thalassemic children: A prospective study in a tertiary care hospital	2022	Annals of Medicine and Surgery	Scopus	10.1016/j.amsu.2022.103565
Extramedullary hematopoiesis and paraplegia in a patient with hemoglobin e-Beta thalassemia	2010	Mymensingh Med J	PubMed
Feasibility and Safety of Chorionic Villus Sampling (CVS) for Prenatal Diagnosis of Thalassemia in Bangladesh	2018	Mymensingh Med J	PubMed
First Observation of Hemoglobin J in Bangladesh	2020	Bangladesh Journal of Child Health, 43(3), 177–178.	Banglajol	https://doi.org/10.3329/bjch.v43i3.49578
Fluorescence spectral classification of iron deficiency anemia and thalassemia	2014	Journal of Biomedical Optics	Scopus	10.1117/1.JBO.19.2.027008
Frequency of consanguineous marriage among the thalassaemia major patients in Bangabandhu Sheikh Mujib Medical University	2022	Bangabandhu Sheikh Mujib Medical University Journal, 15(1), 25–28.	Banglajol	https://doi.org/10.3329/bsmmuj.v15i1.58424
Frequency of G-Globin Promoter -158(C>T)Xmnl Polymorphism and its Correlation with Beta Thalassaemia Mutations in a Sample of Bangladeshi Population	2021	Bangladesh Medical Research Council Bulletin	Scopus	10.3329/bmrcb.v47i2.57783
Frequency of Hepatitis B, C and HIV infections among transfusion-dependent beta thalassemia patients in Dhaka	2021	Infectious Disease Reports	Scopus	10.3390/IDR13010011
Global distribution of β-thalassemia mutations: An update	2024	Gene	Scopus	10.1016/j.gene.2023.148022
Haemoglobinopathies in the Indian subcontinent: a review of literature	1973	Acta Geneticae Medicae et Gemellologiae	Scopus
Haplotype analysis of Bangladeshi β-thalassaemia patients: A pilot study	2022	Dhaka University Journal of Biological Sciences, 30(3), 479–486.	Banglajol	https://doi.org/10.3329/dujbs.v30i3.59039
Hb E/beta-thalassaemia: A common & clinically diverse disorder	2011	Indian Journal of Medical Research	Scopus
Hb E/Hb LeporeHollandia in a family from Bangladesh	1994	American Journal of Hematology	Scopus	10.1002/ajh.2830470403
Health-related quality of life among thalassemia patients in Bangladesh using the SF-36 questionnaire	2023	Scientific Reports	Scopus	10.1038/s41598-023-34205-9
Hematological and biochemical status of Betathalassemia major patients in Bangladesh: A comparative analysis	2016	International Journal of Hematology-Oncology and Stem Cell Research	Scopus
Hemoglobin E disorders	2009	Disorders of Hemoglobin: Genetics, Pathophysiology, and Clinical Management, Second Edition	Scopus	10.1017/CBO9780511596582.025
Hemoglobin E trait - In Rajshahi, Bangladesh	2012	Bangladesh Medical Research Council Bulletin	Scopus	10.3329/bmrcb.v38i2.12886
Hemopoietic Stem Cell Transplantation (HSCT) in Bangladesh- Needs Sustained Program and Policy	2022	Journal of Bangladesh College of Physicians and Surgeons, 40(3), 138–142.	Banglajol	https://doi.org/10.3329/jbcps.v40i3.60293
High prevalence of anemia with lack of iron deficiency among women in rural Bangladesh: A role for thalassemia and iron in groundwater	2012	Asia Pacific Journal of Clinical Nutrition	Scopus
High resolution melting curve analysis targeting the HBB gene mutational hot-spot offers a reliable screening approach for all common as well as most of the rare beta-globin gene mutations in Bangladesh	2018	BMC Genetics	Scopus	10.1186/s12863-017-0594-3
Homozygotes for HbE and Anaemia -3 Years Study in Rajshahi	2011	TAJ: Journal of Teachers Association, 24(1), 34–37.	Banglajol	https://doi.org/10.3329/taj.v24i1.37447
Homozygous Hemoglobin Lepore: A Rare Condition Seen in a Bangladeshi Family	2021	Mymensingh Med J	PubMed
Identification and Integrative Bioinformatics Analysis of Common and Rare Mutations in the Patients with Transfusion Dependent HbE/b and b-thalassemia in Chittagong, Bangladesh	2023	Bangladesh Medical Research Council Bulletin	Banglajol	https://doi.org/10.3329/bmrcb.v48i3.63809
Impact of COVID-19 pandemic on rare diseases - A case study on thalassaemia patients in Bangladesh	2021	Public Health in Practice	Scopus	10.1016/j.puhip.2021.100150
Impaired acylcarnitine profile in transfusion-dependent beta-thalassemia major patients in Bangladesh	2018	Journal of Advanced Research	Scopus	10.1016/j.jare.2018.04.002
Interaction of hemoglobin E and pyrimidine 5' nucleotidase deficiency	1996	Blood	PubMed
Interaction of Malaria with a Common Form of Severe Thalassemia in an Asian Population	2009	Proceedings of the National Academy of Sciences of the United States of America	JSTOR
Iron chelation therapy and thalassemia - an overview	2011	Mymensingh Med J	PubMed
Iron overload in the Asian community	2009	Blood	Scopus	10.1182/blood-2009-01-199109
Knowledge and attitudes of thalassaemia among high-risk indigenous university students in Bangladesh: A pilot study	2023	PLoS ONE	Scopus	10.1371/journal.pone.0287630
Knowledge and Awareness of Parents Toward Thalassemia	2021	Chattagram Maa-O-Shishu Hospital Medical College Journal, 20(1), 12–15.	Banglajol	https://doi.org/10.3329/cmoshmcj.v20i1.53580
Knowledge, Attitude and Practice of Prevention of Thalassaemia of the Parents of Children with Thalassaemia attending in a Tertiary Care Hospital in Bangladesh	2024	Journal of Bangladesh College of Physicians and Surgeons	Banglajol	https://doi.org/10.3329/jbcps.v42i1.70623
Lack of knowledge and misperceptions about thalassaemia among college students in Bangladesh: A cross-sectional baseline study	2020	Orphanet Journal of Rare Diseases	Scopus	10.1186/s13023-020-1323-y
Lipid profile in minor thalassemic patients: a historical cohort study	2011	Bangladesh Med Res Counc Bull	PubMed	10.3329/bmrcb.v37i1.7795
Management of Hemoglobin Disorders During the COVID-19 Pandemic	2020	Front Med (Lausanne)	PubMed	10.3389/fmed.2020.00306
Measurement of Bone Mineral Density in the Transfusion Dependent Thalassemic Patients	2022	Mymensingh Med J	PubMed
Mental Stress of Parents Having Thalassemic Children	2022	KYAMC Journal, 13(2), 102–107.	Banglajol	https://doi.org/10.3329/kyamcj.v13i2.61340
Mutation analysis of the HBB gene in selected bangladeshi β-thalassemic individuals: Presence of rare mutations	2010	Genetic Testing and Molecular Biomarkers	Scopus	10.1089/gtmb.2009.0160
Mutation pattern in beta thalassaemia trait population: A basis for prenatal diagnosis	2018	Bangladesh Medical Research Council Bulletin	Scopus	10.3329/bmrcb.v44i2.38688
Mutation spectrum of β-Thalassemia and other hemoglobinopathies in Chittagong, Southeast Bangladesh	2015	Hemoglobin	Scopus	10.3109/03630269.2015.1078810
Nationwide carrier detection and molecular characterization of β-thalassemia and hemoglobin e variants in Bangladeshi population	2020	Orphanet Journal of Rare Diseases	Scopus	10.1186/s13023-020-1294-z
Ocular Involvement in Transfusion Dependent Thalassemia Children	2023	Mymensingh Med J	PubMed
Parenting Stress of Mothers Having Children with Thalassemia: Parenting stress	2020	Journal of Preventive and Social Medicine, 38(2), 22–29.	Banglajol	https://doi.org/10.3329/jopsom.v38i2.47861
Pattern of Red Cell Count and Red Cell Distribution Width (RDW %) in Beta Thalassaemia Trait in Adults	2018	Bangladesh Journal of Medical Biochemistry, 9(1), 31–35.	Banglajol	https://doi.org/10.3329/bjmb.v9i1.36152
Pattern of β-Thalassemia and Other Haemoglobinopathies: A Cross-Sectional Study in Bangladesh	2012	ISRN Hematol	PubMed	10.5402/2012/659191
Pregnancy with Severe Anaemia and Pulmonary Hypertension: A Presentation of Hb E –ß Thalassemia	2018	Journal of Bangladesh College of Physicians and Surgeons, 37(1), 43–45.	Banglajol	https://doi.org/10.3329/jbcps.v37i1.39292
Prenatal Diagnosis and Screening of Thalassemia Mutations in Bangladesh: Presence of Rare Mutations	2020	Hemoglobin	Scopus	10.1080/03630269.2020.1830797
Prevalence of HBV and HCV among the multi-transfused beta thalassemic major patients in a day care centre of blood transfusion department of Mymensingh Medical College Hospital.	2014	Mymensingh medical journal : MMJ	Scopus
Prevalence of Hepatitis C Virus Infection in Multi-transfused Thalassaemia Patients in Bangladesh	2018	Journal of Enam Medical College, 8(1), 16–19.	Banglajol	https://doi.org/10.3329/jemc.v8i1.35430
Prevalence of hypogonadism in transfusion-dependent β-thalassemia patients of Bangladesh: investigating the role of serum ferritin level as a diagnostic tool	2023	Hematology, Transfusion and Cell Therapy	Scopus	10.1016/j.htct.2022.06.010
Red Cell Alloantibodies in Thalassaemia Patients Who Received Ten or More Units of Transfusion	2019	Mymensingh Med J	PubMed
Relationship between serum ferritin and parathyroid function in adult male patients with transfusion dependent thalassemia	2022	Journal of Bangladesh Society of Physiologist	Banglajol	https://doi.org/10.3329/jbsp.v17i1.63210
Renal function in Thalassemia major patients who treated by Desferal	2018	Bangladesh Journal of Medical Science, 17(1), 58–61.	Banglajol	https://doi.org/10.3329/bjms.v17i1.35281
Reporting Two Rare Mutations With Associated Clinical Features in Bangladeshi Hb E/B Thalassemia Patients	2023	Bioresearch Communications	Banglajol	https://doi.org/10.3329/brc.v10i1.70683
Respiratory burst enzymes, pro-oxidants and antioxidants status in bangladeshi population with β-thalassemia major	2015	North American Journal of Medical Sciences	Scopus	10.4103/1947-2714.159329
Role of discrimination indices in differentiation of beta thalassaemia trait and iron deficiency anaemia	2011	Mymensingh Med J	PubMed
Role of Naked Eye Single Tube Red Cell Osmotic Fragility Test (NESTROFT) in Detecting Beta-Thalassemia Trait	2018	Journal of Bangladesh College of Physicians and Surgeons, 36(4), 145–152.	Banglajol	https://doi.org/10.3329/jbcps.v36i4.38182
Role of Transfusion Medicine Specialist in Stem Cell Transplant: Experience in Bangladesh	2024	Pulse	Banglajol	https://doi.org/10.3329/pulse.v15i1.70926
SARS-CoV-2 and dengue virus coinfection in an adult with beta-thalassemia (trait): A case report from Bangladesh with literature review	2021	Heliyon	Scopus	10.1016/j.heliyon.2021.e08229
Screening programme for Thalassemia disease and other Haemoglobinopathies at Family and population level - pilot study	1985	Indian Anthropologist	JSTOR
Septicemic melioidosis complicating undiagnosed chronic kidney disease and beta-Thalassemia minor in a Bangladeshi farmer	2020	Saudi Journal of Kidney Diseases and Transplantation	Scopus	10.4103/1319-2442.308358
Serum calcium and serum phosphate levels in transfusion dependent beta thalassemia	2018	Journal of Bangladesh Society of Physiologist, 13(2), 54–58.	Banglajol	https://doi.org/10.3329/jbsp.v13i2.39478
Serum Calcium, Phosphate and Ferritin Level in Adult Male Patients with Transfusion Dependent Thalassemia	2023	Bangabandhu Sheikh Mujib Medical College Journal	Banglajol	https://doi.org/10.3329/bsmmcj.v2i2.69841
Serum uric acid: an early indicator of oxidative stress in beta thalassemia population.	2013	Mymensingh medical journal : MMJ	Scopus
Serum zinc, copper and ferritin levels in transfusion dependent thalassemia patients with iron chelator therapy	2019	Journal of Bangladesh Society of Physiologist, 14(1), 38–42.	Banglajol	https://doi.org/10.3329/jbsp.v14i1.42000
Short and Long Term Effects of Splenectomy on Memory B Cell Level in Children	2022	TAJ: Journal of Teachers Association, 35(1), 39–44.	Banglajol	https://doi.org/10.3329/taj.v35i1.61142
Socio-demographic Profile of Patients Admitted in Thalassemia Care Center of Chattogram Maa Shishu-O-General Hospital	2020	Chattagram Maa-O-Shishu Hospital Medical College Journal, 19(1), 33–37	Banglajol	https://doi.org/10.3329/cmoshmcj.v19i1.48800
Socio-demographic Study for Prevalence of b-Thalassaemia and Haemoglobinopathies in Chattagram Maa Shishu-O-General Hospital	2019	Chattagram Maa-O-Shishu Hospital Medical College Journal, 17(2), 50–52.	Banglajol	https://doi.org/10.3329/cmoshmcj.v17i2.39778
Socio-religious Prognosticators of Psychosocial Burden of Beta Thalassemia Major	2020	Journal of Religion and Health	JSTOR
Status of Red Blood Cell Indices in Iron Deficiency Anemia and β Thalassaemia Trait: A Comparative Study	2022	Dhaka Shishu (Children) Hospital Journal, 37(1), 9–14.	Banglajol	https://doi.org/10.3329/dshj.v37i1.59087
Strengthening Education to Bridge the Thalassemia Care Gap	2024	Journal of Bangladesh College of Physicians and Surgeons	Banglajol	https://doi.org/10.3329/jbcps.v42i1.70751
Study on Palmar Dermatoglyphics and their Association with β Thalassemia Major Patients among Bangladeshi Population	2021	Mediscope, 8(2), 94–102.	Banglajol	https://doi.org/10.3329/mediscope.v8i2.55316
Thalassemia and hemoglobinopathy prevalence in a community-based sample in Sylhet, Bangladesh	2023	Orphanet Journal of Rare Diseases	Scopus	10.1186/s13023-023-02821-3
Thalassemia as a global health problem: Recent progress toward its control in the developing countries	2010	Annals of the New York Academy of Sciences	Scopus	10.1111/j.1749-6632.2010.05546.x
Thalassemia carrier status and groundwater iron: Implication for iron supplementation program for children in Bangladesh	2023	Journal of Public Health Research	Scopus	10.1177/22799036231191036
Thalassemia in Asia 2021 Overview of Thalassemia and Hemoglobinopathies in Bangladesh	2022	Hemoglobin	Scopus	10.1080/03630269.2021.2008957
Thalassemia prevention: Religious and cultural barriers to premarital screening in Bangladesh	2023	Health Science Reports	Scopus	10.1002/hsr2.1176
Thalassemias in South Asia: clinical lessons learnt from Bangladesh	2017	Orphanet Journal of Rare Diseases	Scopus	10.1186/s13023-017-0643-z
The challenge of thalassemia for the developing countries	2005	Annals of the New York Academy of Sciences	Scopus	10.1196/annals.1345.002
The effectiveness of deferasirox to prevent from the occurrence of liver fibrosis in balb/c mice with iron overload	2023	Bangladesh Journal of Medical Science	Banglajol	https://doi.org/10.3329/bjms.v22i1.61865
The forgotten people with thalassemia in the time of COVID-19: South Asian perspective	2020	Orphanet Journal of Rare Diseases	Scopus	10.1186/s13023-020-01543-0
The parental perspective of thalassaemia in Bangladesh: lack of knowledge, regret, and barriers	2021	Orphanet Journal of Rare Diseases	Scopus	10.1186/s13023-021-01947-6
The scenario of knowledge, attitude and practice of the Bangladeshi population towards thalassemia prevention: A nationwide study	2022	PLOS Glob Public Health	PubMed	10.1371/journal.pgph.0001177
The spectrum of β‐thalassaemia mutations on the Indian subcontinent: the basis for prenatal diagnosis	1991	British Journal of Haematology	Scopus	10.1111/j.1365-2141.1991.tb04423.x
Theorizing beta thalassemia major: An overview of health sociology; [Teorizando la beta talasemia mayor: Una visión general de la sociología de la salud]	2020	International and Multidisciplinary Journal of Social Sciences	Scopus	10.17583/rimcis.2020.5113
Thyroid hormone profile in beta-thalassemia major children	2009	Bangladesh Med Res Counc Bull	PubMed	10.3329/bmrcb.v35i2.2534
Thyroid Status in Children with Transfusion Dependent Hb-E β-Thalassaemia	2018	Mymensingh Med J	PubMed
Transfusion Iron Overload	2024	StatPearls	PubMed
Transfusion-dependent anaemia of undetermined origin: A distinctive syndrome in paediatric medical tourism	2012	Annals of the Academy of Medicine Singapore	Scopus
Types of Inherited Hemoglobin Disorders Among the Patients Attending Hematology Outdoor of a Tertiary Care Hospital in Bangladesh	2023	Journal of Medicine (Bangladesh)	Scopus	10.3329/jom.v24i2.67271
Umbilical Cord Blood Screening for the Detection of Common Deletional Mutations of α-Thalassemia in Bangladesh	2020	Hemoglobin	Scopus	10.1080/03630269.2020.1784755
Updating of hereditary haemoglobin disorders.	2002	Mymensingh medical journal : MMJ	Scopus
Validity of Naked Eye Single Tube Red Cell Osmotic Fragility Test for the Diagnosis of β-Thalassemia –A Case Control Study	2011	TAJ: Journal of Teachers Association, 24(1), 1–5.	Banglajol	https://doi.org/10.3329/taj.v24i1.37440
Wandering spleen associated with β-Thalassemia: a case report	2013	Mymensingh Med J	PubMed
α- and β-Globin Gene Mutations in Individuals with Hemoglobinopathies in the Chattogram and Sylhet Regions of Bangladesh	2023	Hemoglobin	Scopus	10.1080/03630269.2023.2166526
Total
135

## Sheet: 6. Abstract screening (process)
Title	Year	Journal	Source	DOI	Abstract	Exclude?	Theme	Type
A Novel Pathogenic β-Thalassemia Mutation Identified at Codon 8 (HBB: c.27delG) in a Bangladeshi Family Acquired De Novo	2019	Hemoglobin	Scopus	10.1080/03630269.2019.1638797	In Bangladesh, the practice of β-thalassemia (β-thal) carrier screening and prenatal diagnosis (PND) by β-globin gene sequencing has been initiated to prevent the birth of affected children. The study aimed to describe a novel de novo mutation of the β-globin gene and its clinical implication. Out of 100 Bangladeshi β-thal carrier families, one patient with hematological and clinical features ass…		Diagnosis	Clinical		Diagnosis	31	Clinical	79
A Novel β-Thalassemia Insertion/Frameshift Mutation Between Codons 77/78 (p.Leu78Profs*13 or HBB: c.235_236insC) Observed in a Family in Bangladesh	2017	Hemoglobin	Scopus	10.1080/03630269.2017.1412982	β-Thalassemia (β-thal) is one of the most common inherited hemoglobin (Hb) disorders, worldwide. A 28-year-old female and her husband came to Dhaka Shishu (Children) Hospital, Bangladesh for prenatal diagnosis for thalassemia mutations. We identified and characterized a novel β-thalassemia (β-thal) mutation due to an insertion of cytosine between codons 77 and 78 (p.Leu78Profs*13) found in mother…		Diagnosis	Clinical		Treatment	41	Non-clinical	20
A study of the prevalence of thalassemia and its correlation with liver function test in different age and sex group in the Chittagong district of Bangladesh	2012	J Basic Clin Pharm	PubMed	10.4103/0976-0105.105339	Thalassemia is the name of a group of genetic, inherited disorders of the blood. More specifically, it is a disorder of the hemoglobin molecule inside the red blood cells. According to World health Organization (WHO), there are about 3% beta-thalassemia carrier and about 4% Hb E/beta-thalassemia carrier in Bangladesh. Our objective is to identify the prevalence of beta-thalassemia in our adolesce…		Treatment	Clinical		Prevalence	8
Alteration of serum calcium and magnesium level in transfusion dependent thalassemic patients with combined iron chelator therapy	2020	Journal of Bangladesh Society of Physiologist, 15(1), 17–22.	Banglajol	https://doi.org/10.3329/jbsp.v15i1.48111	Background: Regular blood transfusion and iron chelation is the primary treatment of thalassemia patientsto maintain their life. Iron chelatormay alter serum total calcium and magnesium level in TDT patients. Objective: To evaluateany alteration of serum total calcium and magnesium level in transfusion dependent thalassemia patients treated with iron chelator. Method: The present cross sectional …		Treatment	Clinical		Socioeconomic	3
An analysis of NESTROFT and Red cell indices in evaluating antenatal mothers for Beta Thalassemia trait	2018	Bangladesh Journal of Medical Science, 17(3), 411–416.	Banglajol	https://doi.org/10.3329/bjms.v17i3.36996	Background: The frequency of thalassemia trait is about 3% worldwide, while in developing countries like India, it is a major cause of burden on the health care system. Naked eye single tube red cell osmotic fragility test (NESTROFT) used in population screening for beta thalassemia trait. It is a simple, low cost, reliable and most suitable screening test for β BTT, with a sensitivity of 99.8% i…	Yes				Overview	4
Analysis of serum lipid profiles, metal ions and thyroid hormones levels abnormalities in β-thalassaemic children of Bangladesh	2010	Journal of the Pakistan Medical Association	Scopus		Objective: To assess the serum lipid profile of cardiovascular disease free male and female children with βthalassaemia. Levels of zinc, copper and magnesium in the serum were also determined along with the Thyroid profile. Methods: From January to December 2007, we enrolled 121 consecutive patients with β-thalassaemia that visited The Thalassaemia Center at Dhaka Shishu (Children) Hospital, Bang…		Treatment	Clinical		Mental Health/ Quality of Life	3
Assessment of Iron Status in Hemoglobin E and b Thalassemia Carriers	2021	Dhaka Shishu (Children) Hospital Journal, 36(1), 25–33.	Banglajol	https://doi.org/10.3329/dshj.v36i1.52633	Background: About 10-13% people of Bangladesh are carrier of HbE and b- thalassaemia. Many program have been taken by Government and NGOs for supplementation of iron to raise hemoglobin level of children which may not be beneficial or might be harmful to the carriers of this disease. Objectives: of the study was to assess the iron status of Hemoglobin E and b thalassemia carriers thereby to devel…		Treatment	Clinical		Awareness/ Prevention	9
Auto-analyzerbased screening of microcytic hypochromic ratio to differentiate thalassaemia and non thalassemic microcytosis	2013	Bangladesh Medical Research Council Bulletin	Scopus	10.3329/bmrcb.v39i3.20317	This cross sectional analytic study by auto analyzer, performing M/H ratio, helps as a screening tool for thalassaemia trait in Bangladeshi population. Among total of 150 subjects, 50 known obligate carrier of beta-thalassaemia trait and 100 patients with hypochromia and microcytosis were included. In our study, the sensitivity, predictive value and diagnostic accuracy of the M/H ratio for the be…		Diagnosis	Clinical
Awareness among Parents of β-Thalassemia Major Patients Regarding Prenatal Diagnosis and Premarital Screening in Day Care Centre of Transfusion Medicine Department	2016	Mymensingh medical journal : MMJ	Scopus		Thalassemia is one of the most common genetic diseases in the world. It is a major health problem, brings much morbidity, early mortality and a great deal of misery for a family both financially and emotionally. The patients suffering from beta thalassemia major do not survive for more than 5 years without blood transfusion. Blood transfusion is usually administered every two to five weeks to mai…		Awareness/ Prevention	Non-clinical
Barriers to Adherence to Iron Chelation Therapy in Thalassemia Patients	2021	Chattagram Maa-O-Shishu Hospital Medical College Journal, 20(2), 45–49.	Banglajol	https://doi.org/10.3329/cmoshmcj.v20i2.56473	Background: Thalassemias are the most common inheritable blood disorders requiring regular blood transfusions and iron chelating therapy. Non-adherence to iron chelation therapy increases complications and is a problem in treating thalassemia. To assess the reasons of non-adherence to iron chelating drug in treating thalassemia. Materials and methods: This descriptive cross-sectional study was ca…		Treatment	Non-clinical
Beta thalassemia in a tertiary care hospital with their chelation habit.	2012	Mymensingh medical journal : MMJ	Scopus		Beta-thalassemia which is one of the most common genetic disorders in Bangladesh encompasses a group of monogemic diseases that have reduced synthesis or no synthesis of one or more globin chain of haemoglobin. The defects involved are extremely heterogenous and give rise to a large phenotypic spectrum with patients that are almost asymptomatic to cases in which regular blood transfusions are req…		Treatment	Clinical
Blood transfusion in Bangladesh with particular emphasis on the treatment of Thalassemia patients	2013	Transfusion and Apheresis Science	Scopus	10.1016/j.transci.2013.05.013	Bangladesh is a country of Southeast Asia, bordered by the Republic of India on the north, west and east, and by Myanmar to the Southeast. One of the most densely populated countries in the world, the total area of Bangladesh is 1,47,570 square kilometers with a population of more than 160 million.		Treatment	Non-clinical
Blood transfusion-mediated viral infections in thalassemic children in Bangladesh	2007	Journal of Medical Sciences	Scopus	10.3923/jms.2007.131.135	To assess the prevalence of transfusion-mediated viral infections in multi-transfused thalassemics in Bangladesh, forty-two thalassemic children (Male = 24, Female = 18) were recruited. All children were less than twelve years of age. Seromarkers for hepatitis B virus (HBV), hepatitis C virus (HCV) and human immunodeficiency virus (HIV) were studied in these children prior to initiate blood trans…		Treatment	Clinical
Carrier detection of thalassaemia and haemoglobinopathies in tribal population of Bangladesh	2018	Bangladesh Medical Research Council Bulletin	Scopus	10.3329/bmrcb.v44i2.38702	Tribal population constitutes 1.8 percent of total population of Bangladesh. The study was conducted in the tribal population of Bangladesh to detect haemoglobinopathies and beta thalassemia trait. Another purpose of the study was to create awareness about thalassaemia and haemoglobinopathies among these indigenous groups. It was a cross sectional study conducted from September 2015 to November 2…		Prevalence	Clinical
Changes of liver transaminases levels during one year follow up of Deferasirox treatment in children with β-thalassemia major	2020	Bangladesh Journal of Medical Science, 19(3), 453–457.	Banglajol	https://doi.org/10.3329/bjms.v19i3.45862	Objectives: Abnormal liver function tests lead to interruptions of Deferasirox therapy. The aim of this study is to determine the changes in liver transaminases levels in pediatric patients with β -thalassemia major during one year follow up of Deferasirox treatment. Material and methods: This study was conducted at Ibn Al Atheer center of thalassemia, Mosul city, Iraq during the period from 3rd …	Yes
Chorionic villus sampling (CVS) for prenatal diagnosis of genetic disorders in Bangladesh	2016	Bangladesh Journal of Obstetrics and Gynecology	Scopus	10.3329/bjog.v31i2.34212	Objective(s): The aim of the study was to identify safety and outcome of trans abdominal Chorionic Villus Sampling (CVS) for prenatal diagnosis of genetic disorders. Materials and methods: This is a retrospective analytical study on women who had undergone trans abdominal CVS. All CVS were done at Fetal medicine centre, Family Foundation, Green Road, Dhaka, from June 2013 to December 2016. A tota…	Yes
Clinical Profile of Thalassemia Syndrome in Children of Northern Bangladesh	2019	TAJ: Journal of Teachers Association, 31(2), 6–11	Banglajol	https://doi.org/10.3329/taj.v31i2.41582	Background: Thalassemia is a common hematological disorder in our country having wide spectrum of clinical presentation. The frequency and severity of the several types of thalassemia depend on the racial background of the population. Hb-E Beta thalassemia is prevalent in our country. Objective: To see the clinical features of different types of Thalassemia in northern area of Bangladesh. Methods…		Treatment	Clinical
Co-existence of iron deficiency in beta thalassaemia trait	2018	Journal of Medicine (Bangladesh)	Scopus	10.3329/jom.v19i1.34842	Background: Beta-Thalassaemia Trait (β-TT) is common in this subcontinent as well as Bangladesh. 3% of our total population is documented to have β-TT. Iron deficiency anemia (IDA), remains one of the most severe and important nutritional disorder in the world especially in Bangladesh. Microcytic hypochromic blood picture is common manifestation of both disorders. Purpose of the present study was…		Treatment	Clinical
Cognitive Status In Thalassemia	2023	Chattagram Maa-O-Shishu Hospital Medical College Journal	Banglajol	https://doi.org/10.3329/cmoshmcj.v22i1.67837	Background: Thalassemia is one of the most common chronic and genetic hematological disorder. This chronic disease challenges the individual at the physical, emotional, cognitive level and disrupts the quality of life because of persistent anemia and hypoxia. The aim of study is to assess the cognitive status in thalassemia. Material and methods: This is a cross-sectional observational type of st…		Treatment	Clinical
Combination of two rare mutations causes β-thalassaemia in a Bangladeshi patient	2011	Genetics and Molecular Biology	Scopus	10.1590/S1415-47572011005000026	Screening of mutations that cause β-thalassaemia in the Bangladeshi population led to the identification of a patient with a combination of two rare mutations, Hb Monroe and HBB: -92 C > G. The β-thalassaemia major male individual was transfusion-dependent and had an atypical β-globin gene cluster haplotype. Of the two mutations, Hb Monroe has been characterized in detail. Clinical effects of the…		Diagnosis	Clinical
Comment on: oxidative stress and antioxidant status in beta-thalassemia heterozygotes	2013	Rev Bras Hematol Hemoter	PubMed	10.5581/1516-8484.20130125	Background: Several studies have evaluated the oxidant and antioxidant status of thalassemia patients but most focused mainly on the severe and intermediate states of the disease. Moreover, the oxidative status has not been evaluated for the different beta-thalassemia mutations. Objective: To evaluate lipid peroxidation and Trolox equivalent antioxidant capacity in relation to serum iron and ferr…	Yes
Common transfusion-trasmitted infectious agents among thalassaemic children in Bangladesh	2003	Journal of Health Population and Nutrition	Scopus		Transfusion-dependent children are more prone to acquiring various transfusion-transmitted infections (TTIs), such as hepatitis B (HBV), hepatitis C (HCV), HIV, and others. Since the magnitude of these infections among thalassaemic children in Bangladesh is not well known, this study was conducted to assess the prevalence of TTIs among them (who received more than three blood transfusions) compar…		Treatment	Clinical
Comparative Effects of Iron Chelators on the Transfusion-Dependent Beta-Thalassemia Patients	2018	TAJ: Journal of Teachers Association, 26, 14–19.	Banglajol	https://doi.org/10.3329/taj.v26i0.37579	This prospective study assessed the quality of life of patients with transfusion-dependent beta-thalassemia receiving three different iron chelation treatments. Patients enrolled were receiving one of the following chelation therapies: Group-I: deferoxamine (n=21), Group-II: deferasirox (n=75) and Group-III: deferoxamine in combination with deferiprone (n=39). The three groups were compared in te…	Yes
Comparative study of Deferiprone versus Deferiprone with Deferasirox as iron chelation therapy in Thalassemic children	2020	Bangladesh Journal of Child Health, 43(3), 152–156.	Banglajol	https://doi.org/10.3329/bjch.v43i3.49571	Background: Combination therapy of Deferiprone (DFP) with Deferasirox (DFX) is an efficacious and safe modality to reduce serum ferritin in multi-transfused children with thalassemia. Objectives: To compare the efficacy of Deferiprone versus Deferiprone with Deferasirox as iron chelation therapy of transfusion dependent thalassemia children. Materials and Methods: A non-randomized control clinica…		Treatment	Clinical
Congenital Haemolytic Anaemia with early onset and uncommon presentation: A Case Report	2017	Community Based Medical Journal, 6(2), 32–37.	Banglajol	https://doi.org/10.3329/cbmj.v6i2.54729	Haemolytic anaemias result from an increase in the rate of red cell destruction. The lifespan of the normal red cell is 100-120 days; in the haemolytic anaemias it is shortened by varying degrees, and in very severe cases may be only a few days. Here we described a male child of 1.5 months presented with yellow coloration of whole body and sclera since birth, progressive pallor since birth & grad…		Diagnosis	Clinical
Congenital hemolytic anemia in Bangladesh: types and clinical manifestations	2002	Indian Pediatr	PubMed		Congenital hemolytic anemia is a common disease among children, which results mainly from membrane defects, enzyme defects and hemoglobin defects. Again, hemoglobin defects may be due to qualitative (Hemoglobinopathies) and quantitative (Thalassemia syndromes) abnormalities(1-3). There is gross geographical and racial variation in the different genes like  or genes or different hemoglobinopath…		Prevalence	Clinical
Congenital sideroblastic anemia treated as thalassemia major.	2010	Mymensingh medical journal : MMJ	Scopus		Sideroblastic anemia is a rare cause of microcytic hypochromic anemia. In Bangladesh, most common causes of microcytic anemia are iron deficiency anemia, anemia of chronic diseases and thalassemia. Serum ferritin is usually done to differentiate them. If serum ferritin is low, the diagnosis of iron deficiency is entertained. When serum ferritin is raised but erythrocyte sedimentation rate (ESR) a…		Diagnosis	Clinical
Cross-Sectional Study for the Detection of Mutations in the Beta-Globin Gene among Patients with Hemoglobinopathies in the Bengali Population	2017	Genetic Testing and Molecular Biomarkers	Scopus	10.1089/gtmb.2016.0186	Aims: Thalassemia is a common autosomal recessive blood disorder, which is most prevalent in South East Asian and Mediterranean populations. It is considered as a major health burden in the Indian population. The aims of the present study were to investigate the common, as well as uncommon, mutations responsible for thalassemia in the Bengali population. Methods: The Bengali state was divided int…	Yes
Cut off Value of Red Cell Distribution Width (RDW) in Screening and Diagnosis of Iron Deficiency Anemia and b Thalassemia Trait	2022	Dhaka Shishu (Children) Hospital Journal, 37(1), 51–58.	Banglajol	https://doi.org/10.3329/dshj.v37i1.59117	Background: The most concerning consequences of iron deficiency in children are the alterations of cognitive, motor, and behavioral performance. Persistent neurocognitive changes despite iron repletion have increased the importance of prevention and early detection of iron deficiency. Objectives: To evaluate the cut off value of red cell distribution width (RWD) in the screening and diagnosis of …		Diagnosis	Clinical
Diagnostic Performance of RBC Indices in Beta Thalassaemia Trait	2019	Mymensingh Med J	PubMed		Beta thalassaemia trait is one of the most common forms of thalassaemia in Bangladesh. This clinical entity usually remains undiagnosed because they present with mild anaemia or sometimes no anaemia. Determination of trait is the mainstay of prevention of thalassaemia. RBC indices can provide valuable diagnostic tool for beta thalassaemia trait. This was a hospital based cross-sectional, analytic…		Diagnosis	Clinical
Diagnostic value of fingerprint patterns: an explorative study on beta-thalassemia diagnosis	2010	Bangladesh Med Res Counc Bull	PubMed	10.3329/bmrcb.v36i1.4631	Rapid diagnosis of major thalassemia along with certain preventive measures is of utmost significance. The present study aims to compare the fingerprints in Major thalassemic patients (67) and in their parents (76 with minor thalassemia) with the normal fingerprints of control group (144). A forensic medical examiner determined fingerprint types of arch, loop, whorl and other types. Like normal i…	Yes
Differentiation of Beta Thalassemia Trait and Iron Deficiency Anaemia by Red Cell Indices	2019	Journal of Armed Forces Medical College, Bangladesh, 13(2), 39–41.	Banglajol	https://doi.org/10.3329/jafmc.v13i2.41373	Introduction: Beta thalassaemia trait (β-TT) and iron deficiency anaemia (IDA) are the most frequent causes of hypochromic microcytic anaemia in Bangladesh. Differentiation between βTT and IDA is important for proper treatment of patients. Red blood cell (RBC) indices obtained from automated cell counter can be used to differentiate between two. Objective: To compare among three RBC indices; red …		Diagnosis	Clinical
Distribution of β-thalassemia and other hemoglobinopathies in bangladeshi university students and ready-made garment workers	2021	Risk Management and Healthcare Policy	Scopus	10.2147/RMHP.S317852	Background The inheritable thalassemia and other structural hemoglobinopathies are prevalent globally. In Bangladesh, there is a scarcity of studies concerning thalassemia and other structural hemoglobinopathies. Hence, the present study investigated the prevalence and distribution of β-thalassemia and other hemoglobinopathies among the university students and ready-made garment (RMG) workers. Me…		Prevalence	Clinical
Double Heterozygous For Haemoglobin S and Haemoglobin E	2018	Mymensingh Med J	PubMed		Here we present a Bangladeshi family where out of four family members two (mother and son) inherited both haemoglobin (HbS) S and haemoglobin (HbE) E gene confirming the diagnosis of double heterozygous state for HbS and HbE, presented in the Armed Forces Institute of Pathology (AFIP), Dhaka Cantonment, Dhaka, Bangladesh on the month of July 2016. Among other two members, one (daughter) inherited…	Yes
Effect of Beta Thalassemia Trait in Pregnancy	2024	Community Based Medical Journal	Banglajol	https://doi.org/10.3329/cbmj.v13i1.71083	A cross-sectional, observational study was conducted to determine the effects of beta thalassemia trait in pregnancy. A total of 150 pregnant women diagnosed with beta thalassemia trait in Bangladesh Navy Ship (BNS) Patenga Hospital, at Chattogram, Bangladesh, having regular antenatal care and delivery, between January and December of 2022, were included in the study. Thalassemia status was diagn…		Treatment	Clinical
Effect of Slow Breathing Exercise on Time Domain Heart Rate Variability in Transfusion Dependent Thalassemic Patients	2023	Bangabandhu Sheikh Mujib Medical College Journal	Banglajol	https://doi.org/10.3329/bsmmcj.v1i2.69338	Time domain measure of heart rate variability (HRV) is a newersystem to seek out any alteration in cardiac autonomic nerve function (CANF) in transfusion dependent thalassemic (TDT) patients. Slow breathing exercise (SBE) plays important role in improvement of HRV in health and various diseases.This research aims to observe the effect of slow breathing exercise (SBE) on time domain measures of HR…		Treatment	Clinical
Endocrinopathies in thalassemia - a review.	2021	IMC Journal of Medical Science, 15(1), 47–55	Banglajol	https://www.banglajol.info/index.php/IMCJMS/article/view/54202	Improved treatment has increased survival of patients with thalassemia. However, they still suffer from several endocrine complications mainly as a result of iron overload from multiple transfusions. Endocrinopathies manifest as early as the first decade of life, affecting growth, puberty, psychological development and quality of life. The presence of concomitant anemia, chronic liver disease and…	Yes
Estimation of serum ferritin and TSH levels in thalassemia patients undergoing iron chelation therapy	2021	Bangladesh Journal of Medical Science, 20(1), 130–135.	Banglajol	https://doi.org/10.3329/bjms.v20i1.50357	Objectives & introduction: Thalassemia, heterogenous group of disorders of haemoglobin, characterised by reduced or absent production of one or more of globin chains.Regular redcell transfusion with chelation therapy for iron overload are cornerstones of therapy for ßthalassemia major. Serum ferritin assay is widely available, relatively inexpensive methodfor assessing body iron burden and monito…	Yes
Evaluation of Liver Function Tests in β-Thalassemia Major Children	2022	Mymensingh Med J	PubMed		Thalassemia is the most prevalent single gene defect in human beings worldwide. Repeated blood transfusions along with chelation therapy are mainstay of treatment in thalassemia patients. However these recurrent blood transfusions result in iron overload which along with chelation therapy causes deterioration of liver function. Aim of the study was to evaluate the liver function tests in β-thalas…		Treatment	Clinical
Evaluation of parathyroid function in adult male patients with transfusion dependent thalassemia	2020	Journal of Bangladesh Society of Physiologist, 14(2), 77–81.	Banglajol	https://doi.org/10.3329/jbsp.v14i2.44788	Background: In transfusion dependent thalassemic (TDT) patients regular blood transfusion leads to iron overload. This increased iron is deposited in the tissue of various system and causes organ damage. Endocrine dysfunction is very common due to iron deposition into the endocrine glands including parathyroid dysfunction. Objective: To measure plasma intact parathyroid hormone(iPTH), serum total…		Treatment	Clinical
Evaluation of portal venous system in post splenectomised beta-thalassemic children: A prospective study in a tertiary care hospital	2022	Annals of Medicine and Surgery	Scopus	10.1016/j.amsu.2022.103565	Background Splenectomy is a palliative management technique in children with β-thalassemia. Portal thrombosis is the most dreaded complication after splenectomy that requires fast diagnosis, effective therapy, and good follow-up to prevent protal hypertension. Thus, there is the importance of constant evaluation of portal venous system through Color Doppler Ultrasound. This cohort study aimed to …		Treatment	Clinical
Extramedullary hematopoiesis and paraplegia in a patient with hemoglobin e-Beta thalassemia	2010	Mymensingh Med J	PubMed		Extramedullary hematopoiesis (EMH) occurs in patients with various hematologic disorders involving a chronic increase in the production of red blood cells, and is often associated polycythemia vera and sickle cell anaemia, but is less common with thalassemia especially with hemoglobin E-beta thalassemia. Spinal cord compression due to EMH is a extremely rare complication of thalassemia and may pr…		Treatment	Clinical
Feasibility and Safety of Chorionic Villus Sampling (CVS) for Prenatal Diagnosis of Thalassemia in Bangladesh	2018	Mymensingh Med J	PubMed		Thalassaemia is one of the commonest inherited disorders in Bangladesh. Since population is rapidly increasing in Bangladesh, therefore birth of large number of new cases is expected every year. Chorionic villus sampling (CVS) is an invasive diagnostic procedure done in early pregnancy to obtain fetal cells for the prenatal diagnosis of chromosomal and genetic disorders like thalassemia. To inves…		Diagnosis	Clinical
First Observation of Hemoglobin J in Bangladesh	2020	Bangladesh Journal of Child Health, 43(3), 177–178.	Banglajol	https://doi.org/10.3329/bjch.v43i3.49578	N/A	Yes
Fluorescence spectral classification of iron deficiency anemia and thalassemia	2014	Journal of Biomedical Optics	Scopus	10.1117/1.JBO.19.2.027008	Thalassemia (Thal), sickle cell anemia, and iron deficiency anemia (IDA) are the most common blood disorders in many parts of the world, particularly in developing countries like India and Bangladesh. The well-established diagnostic procedure for them is the complete blood count (CBC); however, there is substantial confusion in discrimination between Thal and IDA blood samples based on such CBC. …	Yes
Frequency of consanguineous marriage among the thalassaemia major patients in Bangabandhu Sheikh Mujib Medical University	2022	Bangabandhu Sheikh Mujib Medical University Journal, 15(1), 25–28.	Banglajol	https://doi.org/10.3329/bsmmuj.v15i1.58424	Thalassaemia is a commonly occurring hereditary disorder. There is a high prevalence of thalassaemia disease in South-East Asia as well as Bangladesh. It is an autosomal recessive disorder, so consanguineous marriage is a very important factor for this disease. Mutated beta globin gene of haemoglobin from both parents is responsible for this disease to occur. But when the number of thalassaemia c…		Awareness/ Prevention	Clinical
Frequency of G-Globin Promoter -158(C>T)Xmnl Polymorphism and its Correlation with Beta Thalassaemia Mutations in a Sample of Bangladeshi Population	2021	Bangladesh Medical Research Council Bulletin	Scopus	10.3329/bmrcb.v47i2.57783	Background: In Bangladesh, more than 14000 children on are born annually with in thalassaemia – a common congenital disease Hb E trait is 6.1%. Hb E beta thalassaemia is the most common type of thalassaemia, followed by Beta thalassaemia major. Objectives: To determine the frequency of Xmn1 polymorphism and its association with Beta thalassaemia mutations. Methods: A total of one hundred and four…		Diagnosis	Clinical
Frequency of Hepatitis B, C and HIV infections among transfusion-dependent beta thalassemia patients in Dhaka	2021	Infectious Disease Reports	Scopus	10.3390/IDR13010011	Transfusion transmitted infections have remained a major deterrent to public health, particularly among the patients with transfusion-dependent Beta thalassemia in developing countries. Although proper donor selection through adoption of WHO-advised infection panel has lowered the rate of infections, the multi-transfused patients are not free of risk. In this study, we screened 148 transfusion-de…		Treatment	Clinical
Global distribution of β-thalassemia mutations: An update	2024	Gene	Scopus	10.1016/j.gene.2023.148022	One excellent illustration of how a single gene abnormality may result in a spectrum of disease incidence is the incredible phenotypic variety of β-thalassemia, which spans from severe anemia and transfusion needs to an utterly asymptomatic sickness. However, genetic causes of β-thalassemia and how the anemia's severity might be altered at various stages in its pathophysiology have been well inve…	Yes
Haemoglobinopathies in the Indian subcontinent: a review of literature	1973	Acta Geneticae Medicae et Gemellologiae	Scopus		An up-to-date review of literature on the distribution of haemoglobinopathies in the Indian subcontinent has been presented. Haemoglobins S, D, E, J, K, L, M, Q, β-thalassaemia major, β-thalassaemia minor, α-thalassaemia minor, haemoglobin H, haemoglobin Lepore and persistence of foetal haemoglobin have been reported from India, β-thalassaemia in combination with haemoglobins S, E, D, J, K, Q has…	Yes
Haplotype analysis of Bangladeshi β-thalassaemia patients: A pilot study	2022	Dhaka University Journal of Biological Sciences, 30(3), 479–486.	Banglajol	https://doi.org/10.3329/dujbs.v30i3.59039	β-thalassaemia is one of the major genetic disorders in Bangladeshi population. Nevertheless, systematic study on the genetic basis of this disease in Bangladeshi population is very limited. The major aim of this study was to identify and characterize the β-globin gene cluster haplotype in Bangladeshi β-thalassaemia patients. For this, β-thalassaemia patients diagnosed on haematological observati…		Diagnosis	Clinical
Hb E/beta-thalassaemia: A common & clinically diverse disorder	2011	Indian Journal of Medical Research	Scopus		Haemoglobin E-beta thalassaemia (Hb E/β-thalassaemia) is the genotype responsible for approximately one-half of all severe beta-thalassaemia worldwide. The disorder is characterized by marked clinical variability, ranging from a mild and asymptomatic anaemia to a life-threatening disorder requiring transfusions from infancy. The phenotypic variability of Hb E/β-thalassaemia and the paucity of lon…	Yes
Hb E/Hb LeporeHollandia in a family from Bangladesh	1994	American Journal of Hematology	Scopus	10.1002/ajh.2830470403	We describe a family from Bangladesh in which three children are compound heterozy-gotes for Hb E (α2β2, β26Glu Lys) and Hb Lepore (δ-β fusion gene). PCR amplification and direct nucleotide sequencing established that the fusion gene is Hb LeporeHollandia, with the cross-over localized to a 40 bp window between codon 22 and IVS-1 nt 16 of the δ- and β-globin genes. This unusual combination of mut…	Yes
Health-related quality of life among thalassemia patients in Bangladesh using the SF-36 questionnaire	2023	Scientific Reports	Scopus	10.1038/s41598-023-34205-9	Thalassemia is one of the most common autosomal recessive hereditary blood disorders worldwide, especially in developing countries, including Bangladesh. Thus, this study aimed to determine HRQoL and its determinants of thalassemia patients (TP) in Bangladesh. A cross-sectional survey was performed on 356 randomly selected thalassemia patients. Participants were invited to face-to-face interviews…		Mental Health/ Quality of Life	Non-clinical
Hematological and biochemical status of Betathalassemia major patients in Bangladesh: A comparative analysis	2016	International Journal of Hematology-Oncology and Stem Cell Research	Scopus		Background: Thalassemia is one of the most common hereditary disorders and Beta-thalassemia major is its severe form. The present study is concerned with the analysis of liver function, thyroid function and estimation of critical serum ions as well as hematological characteristics in beta-thalassemia patients and controls. Subjects and methods: The study included 54 patients with beta-thalassemia…		Treatment	Clinical
Hemoglobin E disorders	2009	Disorders of Hemoglobin: Genetics, Pathophysiology, and Clinical Management, Second Edition	Scopus	10.1017/CBO9780511596582.025	Hemoglobin E (HbE) is the most common abnormal hemoglobin in Southeast Asians, especially among the Khmer, Laotians, and Mon/Khmer speaking people, the Zhuang in Guangxi, People's Republic of China, and in India, Bangladesh, and Sri Lanka. The occurrence of HbE is most concentrated at the border of Thailand, Laos, and Cambodia, an area dubbed the HbE triangle. The gene frequency of HbE is between…	Yes
Hemoglobin E trait - In Rajshahi, Bangladesh	2012	Bangladesh Medical Research Council Bulletin	Scopus	10.3329/bmrcb.v38i2.12886	Hemoglobin E (HbE) is an important hemoglobin variant with worldwide distribution and commonly found in Southeast Asian populations. In Bangladesh a number of these disorders have been reported in different area. But in Rajshahi (northwest region of country), there is no study on the prevalence of hemoglobin E. The aim of this study was to identify and report hemoglobin E trait in the population …		Prevalence	Clinical
Hemopoietic Stem Cell Transplantation (HSCT) in Bangladesh- Needs Sustained Program and Policy	2022	Journal of Bangladesh College of Physicians and Surgeons, 40(3), 138–142.	Banglajol	https://doi.org/10.3329/jbcps.v40i3.60293	Conclusion: Over the decades, the clinicians have greatly acquired knowledge from their experience handling transplant patients and donors. In the field of HSCT, a multi team care is required to maintain the quality and patient care to deliver maximum positive outcome. This is very crucial to the establishment of HSCT program to have experienced and appropriately trained personnel to lead the pro…		Treatment	Non-clinical
High prevalence of anemia with lack of iron deficiency among women in rural Bangladesh: A role for thalassemia and iron in groundwater	2012	Asia Pacific Journal of Clinical Nutrition	Scopus		Iron deficiency was absent in a recent population assessment of rural Bangladeshi women exhibiting anemia (57%), suggesting other causes of low hemoglobin. We assessed the relative influence on anemia of thalassemia, groundwater arsenic and iron, and diet among women of reproductive age living in rural Bangladesh. Women (n=207) sampled from a previous antenatal nutrient intervention trial in rura…		Treatment	Clinical
High resolution melting curve analysis targeting the HBB gene mutational hot-spot offers a reliable screening approach for all common as well as most of the rare beta-globin gene mutations in Bangladesh	2018	BMC Genetics	Scopus	10.1186/s12863-017-0594-3	Background Bangladesh lies in the global thalassemia belt, which has a defined mutational hot-spot in the beta-globin gene. The high carrier frequencies of beta-thalassemia trait and hemoglobin E-trait in Bangladesh necessitate a reliable DNA-based carrier screening approach that could supplement the use of hematological and electrophoretic indices to overcome the barriers of carrier screening. W…		Diagnosis	Clinical
Homozygotes for HbE and Anaemia -3 Years Study in Rajshahi	2011	TAJ: Journal of Teachers Association, 24(1), 34–37.	Banglajol	https://doi.org/10.3329/taj.v24i1.37447	HbE is the most common abnormal hemoglobin of Southeast Asia and is almost limited to this region. It is estimated that 30 million people are heterozygous for HbE and that 1 million are homozygous. Aim of this study was to know the number of homozygous for haemoglobin E condition (Hb E disease) patients among patients suspected of having hereditary haemoglobin disorders referred to the regional l…		Prevalence	Clinical
Homozygous Hemoglobin Lepore: A Rare Condition Seen in a Bangladeshi Family	2021	Mymensingh Med J	PubMed		Hb Lepore is one type of hemoglobin disorder in which there is structurally abnormal hemoglobin (Hb) that results from in-frame fusion between the 5 end of the δ-globin gene and the 3 end of the β-globin gene, due to misalignment of homologous chromosomes during meiosis..Hb Lepore homozygous patients have clinical features indistinguishable from thalassemia major or intermedia. On 22 March 2018 a…		Diagnosis	Clinical
Identification and Integrative Bioinformatics Analysis of Common and Rare Mutations in the Patients with Transfusion Dependent HbE/b and b-thalassemia in Chittagong, Bangladesh	2023	Bangladesh Medical Research Council Bulletin	Banglajol	https://doi.org/10.3329/bmrcb.v48i3.63809	Background: Thalassemia is an inherited blood disorder that affects hemoglobin’s structure and functions. Among several forms of this life-threatening disorder, HbE/β and β-thalassemia are most common in Bangladesh and worldwide as well. But the molecular and clinical data are not adequate regarding the underlying cause of this genetic disorder in Bangladesh. So, we aimed to identify the genetic …		Diagnosis	Clinical
Impact of COVID-19 pandemic on rare diseases - A case study on thalassaemia patients in Bangladesh	2021	Public Health in Practice	Scopus	10.1016/j.puhip.2021.100150	Objectives Thalassaemia is a life-threatening rare disease, which requires regular blood transfusion and medical care. The information on how thalassaemia patients are affected during the unprecedented COVID-19 crisis is scarce. This study aimed to assess the impact of the COVID-19 pandemic on the blood transfusion and healthcare access of thalassaemia patients at the community level in Banglades…		Socioeconomic	Non-clinical
Impaired acylcarnitine profile in transfusion-dependent beta-thalassemia major patients in Bangladesh	2018	Journal of Advanced Research	Scopus	10.1016/j.jare.2018.04.002	Patients with beta-thalassemia major (BTM) suffer from fatigue, poor physical fitness, muscle weakness, lethargy, and cardiac complications which are related to an energy crisis. Carnitine and acylcarnitine derivatives play important roles in fatty acid oxidation, and deregulation of carnitine and acylcarnitine metabolism may lead to an energy crisis. The present study aimed to investigate carnit…		Treatment	Clinical
Interaction of hemoglobin E and pyrimidine 5' nucleotidase deficiency	1996	Blood	PubMed		A Bangladeshi family is described in which the genes for both hemoglobin E (Hb E) and pyrimidine 5’ nucleotidase deficiency are segregating. An individual homozygous for both these conditions has a severe hemolytic anemia, whereas family members who are homozygous for Hb E are asymptomatic and those homozygous for pyrimidine 5’ nucleotidase deficiency have the mild hemolytic anemia that is charac…		Treatment	Clinical
Interaction of Malaria with a Common Form of Severe Thalassemia in an Asian Population	2009	Proceedings of the National Academy of Sciences of the United States of America	JSTOR		In many Asian populations, the commonest form of severe thalassemia results from the coinheritance of HbE and beta thalassemia. The management of this disease is particularly difficult because of its extreme clinical diversity; although some genetic and adaptive factors have been identified as phenotypic modifiers, the reasons remain unclear. Because the role of the environment in the course of s…	Yes
Iron chelation therapy and thalassemia - an overview	2011	Mymensingh Med J	PubMed		New developments in the epidemiology, treatment and prognosis of thalassemia have dramatically altered the approach to the care of affected patients. In the last 30 years, conventional treatment of β-thalassemia major, based primarily on regular blood transfusions and iron chelation therapy with desferrioxamine (DFO) has markedly improved the prognosis of the disease. Adequate administration of p…	Yes
Iron overload in the Asian community	2009	Blood	Scopus	10.1182/blood-2009-01-199109	Hereditary hemochromatosis is an iron overload disorder that can lead to the impairment of multiple organs and is caused by mutations in one or more different genes. Type 1 hemochromatosis is the most common form of the disease and results from mutations in the HFE gene. Juvenile hemochromatosis (JH) is the most severe form, usually caused by mutations in hemojuvelin (HJV) or hepcidin (HAMP). The…		Treatment	Clinical
Knowledge and attitudes of thalassaemia among high-risk indigenous university students in Bangladesh: A pilot study	2023	PLoS ONE	Scopus	10.1371/journal.pone.0287630	Background and objectives Thalassaemia is an inherited life-threatening but preventable haemoglobin disorder. South Asian countries, including Bangladesh, are the hotspots of the world’s thalassaemia belt. Indigenous communities are underprivileged and vulnerable to genetic disorders, including thalassaemia. Understanding the perspectives of thalassaemia of future community leaders (indigenous un…		Awareness/ Prevention	Non-clinical
Knowledge and Awareness of Parents Toward Thalassemia	2021	Chattagram Maa-O-Shishu Hospital Medical College Journal, 20(1), 12–15.	Banglajol	https://doi.org/10.3329/cmoshmcj.v20i1.53580	Background: Thalassemias are the most common heritable blood disorders that represents a major public concern. Poor awareness and lack of knowledge lead to increase number of carrier that is a silent reservoir of the disease. To observe the knowledge and awareness level of parents of thalassemic children about the disease. Materials and methods: This descriptive cross-sectional study was conducte…		Awareness/ Prevention	Non-clinical
Knowledge, Attitude and Practice of Prevention of Thalassaemia of the Parents of Children with Thalassaemia attending in a Tertiary Care Hospital in Bangladesh	2024	Journal of Bangladesh College of Physicians and Surgeons	Banglajol	https://doi.org/10.3329/jbcps.v42i1.70623	Introduction: Inherited disorder of Hemoglobin is widely distributed throughout the world. Among them, Thalassaemia is a common disorder with widespread geographical distribution. Objectives: The objective of the study was to determine the level of knowledge, attitude and practice of thalassaemia prevention among parents of children with Thalassaemia. Methodology: This was a descriptive cross sec…		Awareness/ Prevention	Non-clinical
Lack of knowledge and misperceptions about thalassaemia among college students in Bangladesh: A cross-sectional baseline study	2020	Orphanet Journal of Rare Diseases	Scopus	10.1186/s13023-020-1323-y	Background Thalassaemia is a potentially life-threatening yet preventable inherited hemoglobin disorder. Understanding local socio-cultural context and level of public awareness about thalassaemia is pivotal for selecting effective prevention strategies. This study attempted to assess knowledge and perceptions about thalassaemia among college students in Bangladesh. Methods A supervised cross-sec…		Awareness/ Prevention	Non-clinical
Lipid profile in minor thalassemic patients: a historical cohort study	2011	Bangladesh Med Res Counc Bull	PubMed	10.3329/bmrcb.v37i1.7795	Minor beta thalassemia is a disorder without any special symptom which only causes mild anemia. In thalassemic patients accelerated erythropoiesis and enhanced cholesterol consumption have been suggested as the dominant mechanism for low level of lipoproteins. Hyperlipidemia is a risk factor for cardiovascular diseases and hence, low level of serum lipids can act as a protective factor. Because o…	Yes
Management of Hemoglobin Disorders During the COVID-19 Pandemic	2020	Front Med (Lausanne)	PubMed	10.3389/fmed.2020.00306	The coronavirus disease 2019 (COVID-19) is an emerging infectious disease that has become a global public health concern after being first reported in China and has subsequently spread worldwide. It causes mild to severe respiratory illness with some flu-like symptoms. The causal virus behind this disease, SARS-CoV-2 (severe acute respiratory syndrome coronavirus 2), conceivably attacks the recep…	Yes
Measurement of Bone Mineral Density in the Transfusion Dependent Thalassemic Patients	2022	Mymensingh Med J	PubMed		Low bone mineral density represents as a major cause of morbidity in thalassemic patient. The mechanism depends upon several factors. Transfusion dependent iron over load cause decrease secretion of growth hormone, insulin, thyroid hormone, parathyroid hormone, sex hormone and vitamin D from different endocrine organs which ultimately causes impairment of adequate bone mass achievement. Other cau…		Treatment	Clinical
Mental Stress of Parents Having Thalassemic Children	2022	KYAMC Journal, 13(2), 102–107.	Banglajol	https://doi.org/10.3329/kyamcj.v13i2.61340	Background: Thalassaemia is an emerging global public health concern. It is considering as a rapidly growing major health burden for low- and middle income countries. The prevalence of thalassaemia is increasing in Bangladesh, indicates that thalassemia will be an emerging health burden for our country. Objective: To assess the level of mental stress among parents with a thalassemic child. Materi…		Mental Health/ Quality of Life	Non-clinical
Mutation analysis of the HBB gene in selected bangladeshi β-thalassemic individuals: Presence of rare mutations	2010	Genetic Testing and Molecular Biomarkers	Scopus	10.1089/gtmb.2009.0160	Introduction and Aims: Bangladesh has a large number of thalassemic patients. However, no extensive analysis of the mutations in the HBB gene of thalassemic patients has been previously carried out. We have conducted a systematic research to reveal thalassemia mutations in the Bangladeshi population. In this preliminary analysis of 587 bp of the HBB gene in selected thalassemic individuals, some …		Diagnosis	Clinical
Mutation pattern in beta thalassaemia trait population: A basis for prenatal diagnosis	2018	Bangladesh Medical Research Council Bulletin	Scopus	10.3329/bmrcb.v44i2.38688	A total of 100 Bangladeshi beta thalassaemia carrier subjects were analysed by allele specific primers using Amplification Refractory Mutation System – Polymerase Chain Reaction. Among these, four common mutations were found in 90 cases (90.0%), five less common mutations in 9 cases (9.0%) and a rare mutation in 1 case (1.0%). Among the four common mutations, IVS1-5 (G-C) was the most common beta…		Diagnosis	Clinical
Mutation spectrum of β-Thalassemia and other hemoglobinopathies in Chittagong, Southeast Bangladesh	2015	Hemoglobin	Scopus	10.3109/03630269.2015.1078810	Thalassemia is one of the most common autosomal recessive blood disorders in the world. It shows a variety of clinical expression, starting from asymptomatic to severe blood transfusion dependence. More than 500 alleles have been characterized in or around the β-globin region. Moreover, most geographical regions have their own characteristics, frequency and availability of these alleles, predomin…		Diagnosis	Clinical
Nationwide carrier detection and molecular characterization of β-thalassemia and hemoglobin e variants in Bangladeshi population	2020	Orphanet Journal of Rare Diseases	Scopus	10.1186/s13023-020-1294-z	Background ß-thalassemia is one of the most common inherited blood disorders in the world and a major deterrent to the public health of Bangladesh. The management of thalassemia patients requires lifelong frequent blood transfusion and the available treatment options are unsatisfactory. A national policy on thalassemia prevention is mandatory in Bangladesh. However, precise and up-to-date informa…		Diagnosis	Clinical
Ocular Involvement in Transfusion Dependent Thalassemia Children	2023	Mymensingh Med J	PubMed		Thalassemia is one of the most common haemoglobinopathies in the world. Transfusion dependent thalassemia patients need regular blood transfusion. Repeated blood transfusions lead to iron overloads which can affect various organs in the body including eyes. The present study aims to evaluate the ocular involvements in transfusion dependent thalassemia children and their relationship with duration…	Yes
Parenting Stress of Mothers Having Children with Thalassemia: Parenting stress	2020	Journal of Preventive and Social Medicine, 38(2), 22–29.	Banglajol	https://doi.org/10.3329/jopsom.v38i2.47861	Background: Parents of children with thalassemia faces numerous challenges while coping various problems arises from the disease. Objective: The study was conducted to assess parenting stress of the mothers having children with thalassemia. Materials and Methods: This was a cross sectional study conducted among mothers having children with thalassemia. A total of 253 mothers were included in this…		Mental Health/ Quality of Life	Non-clinical
Pattern of Red Cell Count and Red Cell Distribution Width (RDW %) in Beta Thalassaemia Trait in Adults	2018	Bangladesh Journal of Medical Biochemistry, 9(1), 31–35.	Banglajol	https://doi.org/10.3329/bjmb.v9i1.36152	Microcytic hypochromic anemia is one of the commonest hematological abnormalities in Bangladeshi population. Iron deficiency anemia and beta thalassemia traits are the most frequent causes of microcytic hypochromic anemia which are sometimes difficult to differentiate clinically and by routine laboratory examinations due to similar blood picture. To differentiate between patients of beta thalasse…		Diagnosis	Clinical
Pattern of β-Thalassemia and Other Haemoglobinopathies: A Cross-Sectional Study in Bangladesh	2012	ISRN Hematol	PubMed	10.5402/2012/659191	Thalassemia and other structural haemoglobinopathies are the major erythrocyte formation disorder prevalent in certain parts of the world including Bangladesh. We investigated 600 cases of anaemic patients referred from various parts of the country for diagnosis and counselling during 3 months (April to June 2011) of time. The most common form of haemoglobin (Hb) formation disorder observed in 60…		Diagnosis	Clinical
Pregnancy with Severe Anaemia and Pulmonary Hypertension: A Presentation of Hb E –ß Thalassemia	2018	Journal of Bangladesh College of Physicians and Surgeons, 37(1), 43–45.	Banglajol	https://doi.org/10.3329/jbcps.v37i1.39292	The interaction of HbE with ß-thalassaemia results in HbEß-thalassaemia, an extremely heterogeneous clinical condition. HbE-ß-thalassaemia is the most common form of ß-thalassaemia in Southeast Asia and accounts for approximately 50% of cases of transfusion –dependent cases of haemolytic anaemia. Still an undiagnosed population exist in our midst often presenting with complications of chronic hae…		Diagnosis	Clinical
Prenatal Diagnosis and Screening of Thalassemia Mutations in Bangladesh: Presence of Rare Mutations	2020	Hemoglobin	Scopus	10.1080/03630269.2020.1830797	Thalassemia is the most common congenital monogenic disorder in Bangladesh. Prenatal diagnosis (PND) and pregnation termination of an affected child is one of the best options to reduce the burden of thalassemic children. This article reports the results of DNA analyses of chorionic villus sampling (CVS) and amniocentesis of fetuses of mothers who came to the thalassemia center of Dhaka Shishu (C…		Diagnosis	Clinical
Prevalence of HBV and HCV among the multi-transfused beta thalassemic major patients in a day care centre of blood transfusion department of Mymensingh Medical College Hospital.	2014	Mymensingh medical journal : MMJ	Scopus		Though regular blood transfusion improves the overall survival of patients with β-thalassemia which is one of the most common genetic diseases in the world, carries a definite risk of infection with blood-borne viruses. It is a major health problem, brings much morbidity, early mortality and a great deal of misery for a family both financially and emotionally. World Health Organization (WHO) repo…		Treatment	Clinical
Prevalence of Hepatitis C Virus Infection in Multi-transfused Thalassaemia Patients in Bangladesh	2018	Journal of Enam Medical College, 8(1), 16–19.	Banglajol	https://doi.org/10.3329/jemc.v8i1.35430	Background: Thalassaemia is one of the most common hereditary diseases worldwide including Bangladesh. Multitransfused thalassaemia patients may acquire hepatitis C virus infection in spite of currently practicing screening schedule. It is postulated that there are some pitfalls in the currently practicing screening system behind the transmission of HCV in transfusion-dependent thalassaemia patie…		Treatment	Clinical
Prevalence of hypogonadism in transfusion-dependent β-thalassemia patients of Bangladesh: investigating the role of serum ferritin level as a diagnostic tool	2023	Hematology, Transfusion and Cell Therapy	Scopus	10.1016/j.htct.2022.06.010	Introduction Hypogonadism is one of the most frequent complications in transfusion-dependent thalassemia patients and early recognition and treatment is the core element in restoring impaired gonadal function. Despite the high burden of disease, relevant studies are scarcely addressing the gonadal function of such patients in Bangladesh. The pattern of gonadal function in transfusion-dependent th…		Treatment	Clinical
Red Cell Alloantibodies in Thalassaemia Patients Who Received Ten or More Units of Transfusion	2019	Mymensingh Med J	PubMed		Thalassaemia patients are the highest consumers of blood. Recurrent exposure to allogenic red cell antigen puts this population at increased risk of alloimmunization. This causes delayed hemolytic transfusion reactions. So transfusion requirement increases. But no data regarding alloimmunization was available in Bangladesh. Aim of this study was to estimate the prevalence of alloimmunization and …		Treatment	Clinical
Relationship between serum ferritin and parathyroid function in adult male patients with transfusion dependent thalassemia	2022	Journal of Bangladesh Society of Physiologist	Banglajol	https://doi.org/10.3329/jbsp.v17i1.63210	Background: Thalassemia is a genetic disorder of defective hemoglobin synthesis. In transfusion dependent thalassemia (TDT), iron overload is caused by repeated blood transfusion for a long time. This increased iron is deposited in body tissue and may lead to endocrine dysfunction. Objective: To evaluate the relationship between serum ferritin and parathyroid dysfunction in adult male patients wi…		Treatment	Clinical
Renal function in Thalassemia major patients who treated by Desferal	2018	Bangladesh Journal of Medical Science, 17(1), 58–61.	Banglajol	https://doi.org/10.3329/bjms.v17i1.35281	Background and purpose: β-thalassemia is the most common inherited hemoglobinopathy in all over the world. Iron over load will be appearing in kidney following blood transfusion. Desferal is one of iron chelator that can be ended renal complication. The aim of this study is evaluation the renal function in β- Thalassemia patients who were treated by Desferal. Materials and methods: in this descri…	Yes
Reporting Two Rare Mutations With Associated Clinical Features in Bangladeshi Hb E/B Thalassemia Patients	2023	Bioresearch Communications	Banglajol	https://doi.org/10.3329/brc.v10i1.70683	Thalassemia is one of the most common genetic disorders in Bangladesh. We have performed an investigation among 360 patients with Hb E/β-thalassemia to understand the heterogeneity in thalassemia severity among Bangladeshi patients. The analysis revealed that one of the common mutations CD26 (G>A) is found with two rare mutations HBB: c.-79A>G (-29A>G) and HBB: c.45_46insG (CD14/15 (+G)) in two p…		Diagnosis	Clinical
Respiratory burst enzymes, pro-oxidants and antioxidants status in bangladeshi population with β-thalassemia major	2015	North American Journal of Medical Sciences	Scopus	10.4103/1947-2714.159329	Background: Oxidative stress is intimately associated with many diseases, including β-thalassemia. Aim: The study was to estimate the status of respiratory burst enzymes, pro-oxidants, and antioxidants in β-thalassemia major patients in Bangladesh and to compare with apparently healthy individuals. Materials and Methods: A total of 49 subjects were recruited which included 25 patients (age range …		Treatment	Clinical
Role of discrimination indices in differentiation of beta thalassaemia trait and iron deficiency anaemia	2011	Mymensingh Med J	PubMed		Iron deficiency anaemia (IDA) and beta thalassaemia trait (BTT) are the most common causes of microcytic hypochromic anaemias. Several discrimination indices have been introduced to discriminate quickly these similar entities via parameters obtained from automated cell counter. The purpose of the study was to evaluate the value of five discrimination indices in differentiation of BTT and IDA. Thi…		Diagnosis	Clinical
Role of Naked Eye Single Tube Red Cell Osmotic Fragility Test (NESTROFT) in Detecting Beta-Thalassemia Trait	2018	Journal of Bangladesh College of Physicians and Surgeons, 36(4), 145–152.	Banglajol	https://doi.org/10.3329/jbcps.v36i4.38182	Thalassemia is one of the commonest inherited diseases in Bangladesh. The birth of a thalassemic child places considerable strain, not only on the affected child and its family but also on the community and the nation at large. To reduce the burden of the society and to reduce the disease incidence by providing genetic counseling, detection of carrier is important. The present study evaluates the…		Diagnosis	Clinical
Role of Transfusion Medicine Specialist in Stem Cell Transplant: Experience in Bangladesh	2024	Pulse	Banglajol	https://doi.org/10.3329/pulse.v15i1.70926	Over the years, the field that was once known as blood banking has evolved into the discipline of Transfusion Medicine. Transfusion Medicine has become a broad, multidisciplinary field which include various facets of clinical medicine. Transfusion medicine specialist plays a vital role in the supportive care of patients undergoing stem cell transplantation, with a spectrum of applications includi…		Treatment	Clinical
SARS-CoV-2 and dengue virus coinfection in an adult with beta-thalassemia (trait): A case report from Bangladesh with literature review	2021	Heliyon	Scopus	10.1016/j.heliyon.2021.e08229	Introduction Coinfections are common in pandemics, however not in recorded patients with hemoglobinopathies. The Coronavirus Disease 2019 (COVID-19) pandemic struck Bangladesh at the beginning of March 2020, which is also an apt period for endemic Dengue fever in this monsoon region. Case report We report a 30-year-old man with hemoglobinopathies coinfected with Severe Acute Respiratory Syndrome …	Yes
Screening programme for Thalassemia disease and other Haemoglobinopathies at Family and population level - pilot study	1985	Indian Anthropologist	JSTOR		This study comprises of ten families afflicted with Thalasemia major disorder coming to Red Cross Center (Delhi) for collection of blood for transfusion purposes and family study was carried out for delineating the cases of anemia. The present study was aimed at screening fo studying individuals of three categories name cases (ii) the anemic individuals (Hb <C 10 gm population.	Yes
Septicemic melioidosis complicating undiagnosed chronic kidney disease and beta-Thalassemia minor in a Bangladeshi farmer	2020	Saudi Journal of Kidney Diseases and Transplantation	Scopus	10.4103/1319-2442.308358	Melioidosis is an emerging infectious disease in many countries including Bangladesh. Patients with diabetes mellitus are at increased risk for infection by Burkholderia pseudomallei, the causative agent for melioidosis. Here, we report an autochthonous case of septicemic melioidosis occurring in a middle-aged non-diabetic Bangladeshi farmer who presented with prolonged pyrexia and splenomegaly. …	Yes
Serum calcium and serum phosphate levels in transfusion dependent beta thalassemia	2018	Journal of Bangladesh Society of Physiologist, 13(2), 54–58.	Banglajol	https://doi.org/10.3329/jbsp.v13i2.39478	Background: Patients with transfusion dependent beta thalassemia with severeanemia require regular blood transfusion to improve quality of life. This can lead to iron overload which might cause various complications including hypocalcaemia. Objective: To estimate the serum calcium and phosphate levels in transfusion dependent beta thalassemia patients. Methods: This cross-sectional study was cond…		Treatment	Clinical
Serum Calcium, Phosphate and Ferritin Level in Adult Male Patients with Transfusion Dependent Thalassemia	2023	Bangabandhu Sheikh Mujib Medical College Journal	Banglajol	https://doi.org/10.3329/bsmmcj.v2i2.69841	Thalassemia is an inherited blood disorder characterized by decreased hemoglobin production resulting in anemia. Patients with transfusion dependent thalassemia (TDT) develop iron overload due to regular blood transfusion. This excess iron is deposited in the tissue and causes organ failure which may lead to hypocalcaemia and hyperphosphatemia. This study was done to measure serum total calcium, …		Treatment	Clinical
Serum uric acid: an early indicator of oxidative stress in beta thalassemia population.	2013	Mymensingh medical journal : MMJ	Scopus		Iron induced alteration in the redox balance is a major complication in the beta thalassemia major patients receiving regular blood transfusion. Variable degrees of association between uric acid level with the free iron and its storage form ferritin in thalassemic patients are suggested to play a significant role in this alteration by an unclear mechanism. In the present study, we made an effort …	Yes
Serum zinc, copper and ferritin levels in transfusion dependent thalassemia patients with iron chelator therapy	2019	Journal of Bangladesh Society of Physiologist, 14(1), 38–42.	Banglajol	https://doi.org/10.3329/jbsp.v14i1.42000	Background: Transfusion dependent thalassemia (TDT) patients require regular blood transfusion and iron chelator therapy to maintain their life. Iron chelator may alter serum zinc and copper level in TDT patients. Objective: To observe serum zinc and copper and ferritin levels in transfusion dependent thalassemic patients treated with iron chelator. Method: The present cross sectional study was c…		Treatment	Clinical
Short and Long Term Effects of Splenectomy on Memory B Cell Level in Children	2022	TAJ: Journal of Teachers Association, 35(1), 39–44.	Banglajol	https://doi.org/10.3329/taj.v35i1.61142	Introduction: Splenectomy has long been used to treat benign hematological abnormalities such as immune thrombocytopenia (ITP), some hemolytic anemias- especially hereditary spherocytosis and thalassemia, and prehepatic portal hypertension. The discovery that splenectomized individuals are more vulnerable to encapsulated organism infection has been attributed to the spleen's lack of filtration an…		Treatment	Clinical
Socio-demographic Profile of Patients Admitted in Thalassemia Care Center of Chattogram Maa Shishu-O-General Hospital	2020	Chattagram Maa-O-Shishu Hospital Medical College Journal, 19(1), 33–37	Banglajol	https://doi.org/10.3329/cmoshmcj.v19i1.48800	Background: Thalassemia is the most common hemoglobin disorder in the world including Bangladesh. Population migration and intermarriage between differentethnic groups have had a major impact on disease epidemiology. To observe the prevalence and specturm of thalassemia as well as demographic and social factors of thalassemia patients. Materials and methods: This descriptive cross-sectional study…		Socioeconomic	Non-clinical
Socio-demographic Study for Prevalence of b-Thalassaemia and Haemoglobinopathies in Chattagram Maa Shishu-O-General Hospital	2019	Chattagram Maa-O-Shishu Hospital Medical College Journal, 17(2), 50–52.	Banglajol	https://doi.org/10.3329/cmoshmcj.v17i2.39778	Background: Hemoglobin E beta thalassaemia is common hemolytic anemia in South-East Asia. Though Bangladesh is situated in a Thalassaemia prone region but there is no published data regarding spectrum of disease pattern of Hemoglobinopathies. This study done to see the prevalence of b Thalassaemia and other haemoglobinopathies in patient attended the Chattagram Maa-Shishu O General Hospital. Meth…		Prevalence	Non-clinical
Socio-religious Prognosticators of Psychosocial Burden of Beta Thalassemia Major	2020	Journal of Religion and Health	JSTOR		The study investigates the socio-religious factors in the propagation of genetically inherited disease of Beta thalassemia. The disorder which reportedly has a significant protraction through repeated cousin marriages results in the social maladjustment of the parents of the sick children due to constant depression, anxiety, and weak social interaction and may lead to social isolation as well. Th…	Yes
Status of Red Blood Cell Indices in Iron Deficiency Anemia and β Thalassaemia Trait: A Comparative Study	2022	Dhaka Shishu (Children) Hospital Journal, 37(1), 9–14.	Banglajol	https://doi.org/10.3329/dshj.v37i1.59087	Background: Iron deficiency anemia (IDA) and b thalassemia trait (b -TT) are the two important differential diagnosis of microcytic hypochromic anaemia. It is important to distinguish between the above two conditions to avoid unnecessary iron therapy. Red blood cell (RBCs) indices are simple, easy, and cost effective method to get a primary and valuable information regarding the diagnosis of IDA …		Diagnosis	Clinical
Strengthening Education to Bridge the Thalassemia Care Gap	2024	Journal of Bangladesh College of Physicians and Surgeons	Banglajol	https://doi.org/10.3329/jbcps.v42i1.70751	BD letter editorial		Overview	Non-clinical
Study on Palmar Dermatoglyphics and their Association with β Thalassemia Major Patients among Bangladeshi Population	2021	Mediscope, 8(2), 94–102.	Banglajol	https://doi.org/10.3329/mediscope.v8i2.55316	Objectives: To observe the palmar dermatoglyphic patterns of β thalassemia major patients. Methods: This cross-sectional type of analytical study was performed in the Department of Anatomy, Sir Sallimullah Medical College, Dhaka between the periods of January 2016 to December 2016. 55 β thalassemia major patients aged between (5-35) years were considered as case group and 55 healthy individuals o…		Diagnosis	Clinical
Thalassemia and hemoglobinopathy prevalence in a community-based sample in Sylhet, Bangladesh	2023	Orphanet Journal of Rare Diseases	Scopus	10.1186/s13023-023-02821-3	Background Inherited blood disorders affect 7% of the population worldwide, with higher prevalences in countries in the “thalassemia belt,” which includes Bangladesh. Clinical management options for severely affected individuals are expensive; thus, targeted government policies are needed to support prevention and treatment programs. In Bangladesh, there is a lack of data, in particular community…		Prevalence	Clinical
Thalassemia as a global health problem: Recent progress toward its control in the developing countries	2010	Annals of the New York Academy of Sciences	Scopus	10.1111/j.1749-6632.2010.05546.x	The thalassemias, together with sickle cell anemia and its variants, are by far the most common monogenic diseases. They occur at their highest frequency in countries of the developing world where their control and management is hampered by a lack of knowledge of their true prevalence, adequate services for their management and control, and support by their governments and international health ag…	Yes
Thalassemia carrier status and groundwater iron: Implication for iron supplementation program for children in Bangladesh	2023	Journal of Public Health Research	Scopus	10.1177/22799036231191036	Background: Thalassemia, a congenital disorder of hemoglobin synthesis is characterized by low hemoglobin and high iron status, is prevalent in Bangladesh. Iron, consumed through drinking groundwater also increases the population iron status in Bangladesh. The study examined the effect of iron containing micronutrient powder (MNP) on the hemoglobin and ferritin status in Bangladeshi children with…		Treatment	Clinical
Thalassemia in Asia 2021 Overview of Thalassemia and Hemoglobinopathies in Bangladesh	2022	Hemoglobin	Scopus	10.1080/03630269.2021.2008957	Bangladesh is a country with a population of 160 million with a gross national income per capita of US$1580.00. The major health problems in Bangladesh include acute respiratory infection, pneumonia, dengue fever, malaria and water-borne diseases. The health care system in Bangladesh is divided into primary secondary and tertiary levels, with each level having their own breakdown of available hos…		Overview	Clinical
Thalassemia prevention: Religious and cultural barriers to premarital screening in Bangladesh	2023	Health Science Reports	Scopus	10.1002/hsr2.1176	The prevalence of high‐risk thalassemia has not changed much despite a mandatory national premarital screening program. But there is a much greater need for health education about thalassemia prevention and awareness, as well as for public lectures and seminars to help people with thalassemia and their families learn more about the disease and address the religious and sociocultural barriers whic…		Awareness/ Prevention	Non-clinical
Thalassemias in South Asia: clinical lessons learnt from Bangladesh	2017	Orphanet Journal of Rare Diseases	Scopus	10.1186/s13023-017-0643-z	Thalassemias are emerging as a global public health concern. Due to remarkable success in the reduction of childhood mortality by controlling infectious diseases in developing countries, thalassemias are likely to be a major public health concern in the coming decades in South Asia. Despite the fact that Bangladesh lies in the world’s thalassemia belt, the information on different aspects (epidem…		Overview	Clinical
The challenge of thalassemia for the developing countries	2005	Annals of the New York Academy of Sciences	Scopus	10.1196/annals.1345.002	The thalassemias occur at some of their highest frequencies in the developing countries, particularly those of Asia. In many countries, facilities for the control of these conditions are extremely limited. Although a great deal can be done to help the situation by developing further North-South and South-South partnerships for disseminating better practice, the major problem for the future lies i…	Yes
The effectiveness of deferasirox to prevent from the occurrence of liver fibrosis in balb/c mice with iron overload	2023	Bangladesh Journal of Medical Science	Banglajol	https://doi.org/10.3329/bjms.v22i1.61865	Background: Oxidation of hepatocyte mitochondria due to iron overload led to hepatocyte injury, elevated Transforming growth factor- β (TGF- β), and fibrosis. Fibrosis starts with stellate cell fibrogenesis activated by chronic hepatocyte injury. Liver fibrosis is the main cause of morbidity and mortality in iron overload. Deferasirox is an iron chelation drug serving to bind iron overload and ha…	Yes
The forgotten people with thalassemia in the time of COVID-19: South Asian perspective	2020	Orphanet Journal of Rare Diseases	Scopus	10.1186/s13023-020-01543-0	South Asia is the hotspot of beta-thalassemia, with an estimated 200,000 patients whose lives depend on regular blood transfusion. Due to COVID-19 pandemic, many countries have adopted unprecedented lockdown to minimize the spread of transmission. Restriction of nationwide human mobility and fear of COVID-19 infection has put thalassemia patients in a life-threatening situation because of an acut…		Socioeconomic	Non-clinical
The parental perspective of thalassaemia in Bangladesh: lack of knowledge, regret, and barriers	2021	Orphanet Journal of Rare Diseases	Scopus	10.1186/s13023-021-01947-6	Background Thalassaemia, a hereditary haemoglobin disorder, is a major public health concern in some parts of the world. Although Bangladesh is in the world’s thalassaemia belt, the information on this disease is scarce. Additionally, the awareness of this life threatening, but potentially preventable disease is surprisingly poor. However, mass awareness is pivotal for the development of an effec…		Awareness/ Prevention	Non-clinical
The scenario of knowledge, attitude and practice of the Bangladeshi population towards thalassemia prevention: A nationwide study	2022	PLOS Glob Public Health	PubMed	10.1371/journal.pgph.0001177	Thalassemia is one of the most common life-threatening yet preventable congenital hemoglobin disorders especially in South Asian regions like Bangladesh. It has become a rising public health concern for Bangladesh as 6–12% of the population are carriers and many of them are unaware of it. The purpose of the study is to inspect the knowledge and attitude towards thalassemia among the general peopl…		Awareness/ Prevention	Non-clinical
The spectrum of β‐thalassaemia mutations on the Indian subcontinent: the basis for prenatal diagnosis	1991	British Journal of Haematology	Scopus	10.1111/j.1365-2141.1991.tb04423.x	The β-thalassaemia mutations in 702 unrelated carriers originating from seven different regions of the Indian subcontinent have been characterized using allele specific priming of the polymerase chain reaction (PCR). It was possible to identify the mutations in 688 (98%) of the individuals studied. Eleven different mutations were identified, of which five common ones accounted for 93·6%; namely t…	Yes
Theorizing beta thalassemia major: An overview of health sociology; [Teorizando la beta talasemia mayor: Una visión general de la sociología de la salud]	2020	International and Multidisciplinary Journal of Social Sciences	Scopus	10.17583/rimcis.2020.5113	This research focuses on specific models of health and illness, explored by many researchers across the world. The sequential variations and critic of each model is summed up by researcher and the relevant theoretical orientations of beta thalassemia major have been tried to integrate. Beta thalassemia major is a common genetic disorder, due to abnormalities in human globin (alpha or beta). The h…	Yes
Thyroid hormone profile in beta-thalassemia major children	2009	Bangladesh Med Res Counc Bull	PubMed	10.3329/bmrcb.v35i2.2534	we documented hypothyroidism among a significant proportion of thalassemia patients. Among thalassemia cases 70% were euthyroid (n=35), 18% were compensated hypothyroid (n=9), 12% were uncompensated hypothyroid (n=6) and none was overt hypothyroid or hyperthyroid. After 1 year we found no significant change in their proportions	Yes
Thyroid Status in Children with Transfusion Dependent Hb-E β-Thalassaemia	2018	Mymensingh Med J	PubMed		Despite improved haematological care, multi-endocrine dysfunction is a common complication in thalassemia. Iron overload is thought to be the most likely mechanism in thyroid dysfunction in these patients. Moreover, chronic tissue hypoxia might have direct toxic effect on thyroid gland resulting in hypothyroidism. This study was designed to evaluate the thyroid status of children with Hb-E β-thal…		Treatment	Clinical
Transfusion Iron Overload	2024	StatPearls	PubMed		[BOOK] Transfusion iron overload is a major concern in the management of patients with severe anemic syndromes like thalassemia. Because of the close monitoring of iron homeostasis, excess iron from multiple blood transfusions deposits in different organs of the body and causes organ damage. Early iron-chelation therapy can prevent severe life-threatening consequences.	Yes
Transfusion-dependent anaemia of undetermined origin: A distinctive syndrome in paediatric medical tourism	2012	Annals of the Academy of Medicine Singapore	Scopus		Introduction: The underlying diagnosis of severe anaemic illnesses in children may not be easy to identify at times, especially when regular blood transfusion has been started. Materials and Methods: International children patients attending a haematology clinic for diagnostic evaluation were identified retrospectively if they had to receive repeated blood transfusions with an undiagnosed illness…	Yes
Types of Inherited Hemoglobin Disorders Among the Patients Attending Hematology Outdoor of a Tertiary Care Hospital in Bangladesh	2023	Journal of Medicine (Bangladesh)	Scopus	10.3329/jom.v24i2.67271	Background: Inherited Haemoglobin (Hb) disorders are the most frequent genetic hereditary disorders with an increasing global health burden, especially in low- and middle-income countries. This disorder is mostly caused by a point mutation on a globin gene resulting mostly in single amino acid substitutions and consequently defective globin chain production or reduced production of normal haemogl…		Prevalence	Clinical
Umbilical Cord Blood Screening for the Detection of Common Deletional Mutations of α-Thalassemia in Bangladesh	2020	Hemoglobin	Scopus	10.1080/03630269.2020.1784755	α-Thalassemia (α-thal) is assumed to be very prevalent in Bangladesh. We aimed to assess the prevalence of the disease in the country and provide a model for α-thal newborn screening in Bangladesh. We collected umbilical cord blood (UCB) samples from 413 unrelated newborns in Bangladesh. Demographic information, blood indices, osmotic fragility, serum iron (Fe), and zinc (Zn) levels were evaluate…		Diagnosis	Clinical
Updating of hereditary haemoglobin disorders.	2002	Mymensingh medical journal : MMJ	Scopus		Hereditary haemoglobin disorders (E-beta Thalassaemia & Thalassaemia) are inherited as recessive disorders so that the heterozygote subjects are generally healthy. They commonly present with progressive pallor, thalassaemic facies, splenohepatomegaly & growth retardation. Diagnosis of carriers & patients are usually confirmed by haemoglobin electrophoresis. Transfusion-chelation therapy is usuall…		Overview	Non-clinical
Validity of Naked Eye Single Tube Red Cell Osmotic Fragility Test for the Diagnosis of β-Thalassemia –A Case Control Study	2011	TAJ: Journal of Teachers Association, 24(1), 1–5.	Banglajol	https://doi.org/10.3329/taj.v24i1.37440	This study was conducted at the department of paediatrics, Rajshahi Medical College Hospital over a period of 2 years to see the sensitivity, specificity, positive predictive value and negative predictive value of Naked Eye Single Tube Red cell Osmotic Fragility (NESTROF) test for the diagnosis of β-thalassemia. Fifty eight children with β- thalassemia were taken as case and 58 children were take…		Diagnosis	Clinical
Wandering spleen associated with β-Thalassemia: a case report	2013	Mymensingh Med J	PubMed		The clinical entity 'Wandering spleen' is an uncommon presentation and it is more often diagnosed in children than in adults, mostly women of reproductive age. Here is a case of a young woman who presented with generalized weakness and fever, and a painless mobile lump in her central abdomen. The laboratory evaluation revealed a haemolytic state and Haemoglobin electrophoresis showed β-Thalassemi…		Treatment	Clinical
α- and β-Globin Gene Mutations in Individuals with Hemoglobinopathies in the Chattogram and Sylhet Regions of Bangladesh	2023	Hemoglobin	Scopus	10.1080/03630269.2023.2166526	Hemoglobinopathies, including α- and β-thalassemias and sickle cell disease, are among the most widely disseminated hereditary blood disorders worldwide. Bangladesh is considered a hotspot for hemoglobinopathies, and these diseases cause a significant health concern in the country. However, the country has a dearth of knowledge on the molecular etiology and carrier frequency of thalassemias, prim…		Diagnosis	Clinical

## Sheet: 7. Abstract screening (done)
Title	Year	Journal	Source	DOI	Abstract	Theme	Type
A Novel Pathogenic β-Thalassemia Mutation Identified at Codon 8 (HBB: c.27delG) in a Bangladeshi Family Acquired De Novo	2019	Hemoglobin	Scopus	10.1080/03630269.2019.1638797	In Bangladesh, the practice of β-thalassemia (β-thal) carrier screening and prenatal diagnosis (PND) by β-globin gene sequencing has been initiated to prevent the birth of affected children. The study aimed to describe a novel de novo mutation of the β-globin gene and its clinical implication. Out of 100 Bangladeshi β-thal carrier families, one patient with hematological and clinical features ass…	Diagnosis	Clinical
A Novel β-Thalassemia Insertion/Frameshift Mutation Between Codons 77/78 (p.Leu78Profs*13 or HBB: c.235_236insC) Observed in a Family in Bangladesh	2017	Hemoglobin	Scopus	10.1080/03630269.2017.1412982	β-Thalassemia (β-thal) is one of the most common inherited hemoglobin (Hb) disorders, worldwide. A 28-year-old female and her husband came to Dhaka Shishu (Children) Hospital, Bangladesh for prenatal diagnosis for thalassemia mutations. We identified and characterized a novel β-thalassemia (β-thal) mutation due to an insertion of cytosine between codons 77 and 78 (p.Leu78Profs*13) found in mother…	Diagnosis	Clinical
A study of the prevalence of thalassemia and its correlation with liver function test in different age and sex group in the Chittagong district of Bangladesh	2012	J Basic Clin Pharm	PubMed	10.4103/0976-0105.105339	Thalassemia is the name of a group of genetic, inherited disorders of the blood. More specifically, it is a disorder of the hemoglobin molecule inside the red blood cells. According to World health Organization (WHO), there are about 3% beta-thalassemia carrier and about 4% Hb E/beta-thalassemia carrier in Bangladesh. Our objective is to identify the prevalence of beta-thalassemia in our adolesce…	Treatment	Clinical
Alteration of serum calcium and magnesium level in transfusion dependent thalassemic patients with combined iron chelator therapy	2020	Journal of Bangladesh Society of Physiologist, 15(1), 17–22.	Banglajol	https://doi.org/10.3329/jbsp.v15i1.48111	Background: Regular blood transfusion and iron chelation is the primary treatment of thalassemia patientsto maintain their life. Iron chelatormay alter serum total calcium and magnesium level in TDT patients. Objective: To evaluateany alteration of serum total calcium and magnesium level in transfusion dependent thalassemia patients treated with iron chelator. Method: The present cross sectional …	Treatment	Clinical
Analysis of serum lipid profiles, metal ions and thyroid hormones levels abnormalities in β-thalassaemic children of Bangladesh	2010	Journal of the Pakistan Medical Association	Scopus		Objective: To assess the serum lipid profile of cardiovascular disease free male and female children with βthalassaemia. Levels of zinc, copper and magnesium in the serum were also determined along with the Thyroid profile. Methods: From January to December 2007, we enrolled 121 consecutive patients with β-thalassaemia that visited The Thalassaemia Center at Dhaka Shishu (Children) Hospital, Bang…	Treatment	Clinical
Assessment of Iron Status in Hemoglobin E and b Thalassemia Carriers	2021	Dhaka Shishu (Children) Hospital Journal, 36(1), 25–33.	Banglajol	https://doi.org/10.3329/dshj.v36i1.52633	Background: About 10-13% people of Bangladesh are carrier of HbE and b- thalassaemia. Many program have been taken by Government and NGOs for supplementation of iron to raise hemoglobin level of children which may not be beneficial or might be harmful to the carriers of this disease. Objectives: of the study was to assess the iron status of Hemoglobin E and b thalassemia carriers thereby to devel…	Treatment	Clinical
Auto-analyzerbased screening of microcytic hypochromic ratio to differentiate thalassaemia and non thalassemic microcytosis	2013	Bangladesh Medical Research Council Bulletin	Scopus	10.3329/bmrcb.v39i3.20317	This cross sectional analytic study by auto analyzer, performing M/H ratio, helps as a screening tool for thalassaemia trait in Bangladeshi population. Among total of 150 subjects, 50 known obligate carrier of beta-thalassaemia trait and 100 patients with hypochromia and microcytosis were included. In our study, the sensitivity, predictive value and diagnostic accuracy of the M/H ratio for the be…	Diagnosis	Clinical
Awareness among Parents of β-Thalassemia Major Patients Regarding Prenatal Diagnosis and Premarital Screening in Day Care Centre of Transfusion Medicine Department	2016	Mymensingh medical journal : MMJ	Scopus		Thalassemia is one of the most common genetic diseases in the world. It is a major health problem, brings much morbidity, early mortality and a great deal of misery for a family both financially and emotionally. The patients suffering from beta thalassemia major do not survive for more than 5 years without blood transfusion. Blood transfusion is usually administered every two to five weeks to mai…	Awareness/ Prevention	Non-clinical
Barriers to Adherence to Iron Chelation Therapy in Thalassemia Patients	2021	Chattagram Maa-O-Shishu Hospital Medical College Journal, 20(2), 45–49.	Banglajol	https://doi.org/10.3329/cmoshmcj.v20i2.56473	Background: Thalassemias are the most common inheritable blood disorders requiring regular blood transfusions and iron chelating therapy. Non-adherence to iron chelation therapy increases complications and is a problem in treating thalassemia. To assess the reasons of non-adherence to iron chelating drug in treating thalassemia. Materials and methods: This descriptive cross-sectional study was ca…	Treatment	Non-clinical
Beta thalassemia in a tertiary care hospital with their chelation habit.	2012	Mymensingh medical journal : MMJ	Scopus		Beta-thalassemia which is one of the most common genetic disorders in Bangladesh encompasses a group of monogemic diseases that have reduced synthesis or no synthesis of one or more globin chain of haemoglobin. The defects involved are extremely heterogenous and give rise to a large phenotypic spectrum with patients that are almost asymptomatic to cases in which regular blood transfusions are req…	Treatment	Clinical
Blood transfusion in Bangladesh with particular emphasis on the treatment of Thalassemia patients	2013	Transfusion and Apheresis Science	Scopus	10.1016/j.transci.2013.05.013	Bangladesh is a country of Southeast Asia, bordered by the Republic of India on the north, west and east, and by Myanmar to the Southeast. One of the most densely populated countries in the world, the total area of Bangladesh is 1,47,570 square kilometers with a population of more than 160 million.	Treatment	Non-clinical
Blood transfusion-mediated viral infections in thalassemic children in Bangladesh	2007	Journal of Medical Sciences	Scopus	10.3923/jms.2007.131.135	To assess the prevalence of transfusion-mediated viral infections in multi-transfused thalassemics in Bangladesh, forty-two thalassemic children (Male = 24, Female = 18) were recruited. All children were less than twelve years of age. Seromarkers for hepatitis B virus (HBV), hepatitis C virus (HCV) and human immunodeficiency virus (HIV) were studied in these children prior to initiate blood trans…	Treatment	Clinical
Carrier detection of thalassaemia and haemoglobinopathies in tribal population of Bangladesh	2018	Bangladesh Medical Research Council Bulletin	Scopus	10.3329/bmrcb.v44i2.38702	Tribal population constitutes 1.8 percent of total population of Bangladesh. The study was conducted in the tribal population of Bangladesh to detect haemoglobinopathies and beta thalassemia trait. Another purpose of the study was to create awareness about thalassaemia and haemoglobinopathies among these indigenous groups. It was a cross sectional study conducted from September 2015 to November 2…	Prevalence	Clinical
Clinical Profile of Thalassemia Syndrome in Children of Northern Bangladesh	2019	TAJ: Journal of Teachers Association, 31(2), 6–11	Banglajol	https://doi.org/10.3329/taj.v31i2.41582	Background: Thalassemia is a common hematological disorder in our country having wide spectrum of clinical presentation. The frequency and severity of the several types of thalassemia depend on the racial background of the population. Hb-E Beta thalassemia is prevalent in our country. Objective: To see the clinical features of different types of Thalassemia in northern area of Bangladesh. Methods…	Treatment	Clinical
Co-existence of iron deficiency in beta thalassaemia trait	2018	Journal of Medicine (Bangladesh)	Scopus	10.3329/jom.v19i1.34842	Background: Beta-Thalassaemia Trait (β-TT) is common in this subcontinent as well as Bangladesh. 3% of our total population is documented to have β-TT. Iron deficiency anemia (IDA), remains one of the most severe and important nutritional disorder in the world especially in Bangladesh. Microcytic hypochromic blood picture is common manifestation of both disorders. Purpose of the present study was…	Treatment	Clinical
Cognitive Status In Thalassemia	2023	Chattagram Maa-O-Shishu Hospital Medical College Journal	Banglajol	https://doi.org/10.3329/cmoshmcj.v22i1.67837	Background: Thalassemia is one of the most common chronic and genetic hematological disorder. This chronic disease challenges the individual at the physical, emotional, cognitive level and disrupts the quality of life because of persistent anemia and hypoxia. The aim of study is to assess the cognitive status in thalassemia. Material and methods: This is a cross-sectional observational type of st…	Treatment	Clinical
Combination of two rare mutations causes β-thalassaemia in a Bangladeshi patient	2011	Genetics and Molecular Biology	Scopus	10.1590/S1415-47572011005000026	Screening of mutations that cause β-thalassaemia in the Bangladeshi population led to the identification of a patient with a combination of two rare mutations, Hb Monroe and HBB: -92 C > G. The β-thalassaemia major male individual was transfusion-dependent and had an atypical β-globin gene cluster haplotype. Of the two mutations, Hb Monroe has been characterized in detail. Clinical effects of the…	Diagnosis	Clinical
Common transfusion-trasmitted infectious agents among thalassaemic children in Bangladesh	2003	Journal of Health Population and Nutrition	Scopus		Transfusion-dependent children are more prone to acquiring various transfusion-transmitted infections (TTIs), such as hepatitis B (HBV), hepatitis C (HCV), HIV, and others. Since the magnitude of these infections among thalassaemic children in Bangladesh is not well known, this study was conducted to assess the prevalence of TTIs among them (who received more than three blood transfusions) compar…	Treatment	Clinical
Comparative study of Deferiprone versus Deferiprone with Deferasirox as iron chelation therapy in Thalassemic children	2020	Bangladesh Journal of Child Health, 43(3), 152–156.	Banglajol	https://doi.org/10.3329/bjch.v43i3.49571	Background: Combination therapy of Deferiprone (DFP) with Deferasirox (DFX) is an efficacious and safe modality to reduce serum ferritin in multi-transfused children with thalassemia. Objectives: To compare the efficacy of Deferiprone versus Deferiprone with Deferasirox as iron chelation therapy of transfusion dependent thalassemia children. Materials and Methods: A non-randomized control clinica…	Treatment	Clinical
Congenital Haemolytic Anaemia with early onset and uncommon presentation: A Case Report	2017	Community Based Medical Journal, 6(2), 32–37.	Banglajol	https://doi.org/10.3329/cbmj.v6i2.54729	Haemolytic anaemias result from an increase in the rate of red cell destruction. The lifespan of the normal red cell is 100-120 days; in the haemolytic anaemias it is shortened by varying degrees, and in very severe cases may be only a few days. Here we described a male child of 1.5 months presented with yellow coloration of whole body and sclera since birth, progressive pallor since birth & grad…	Diagnosis	Clinical
Congenital hemolytic anemia in Bangladesh: types and clinical manifestations	2002	Indian Pediatr	PubMed		Congenital hemolytic anemia is a common disease among children, which results mainly from membrane defects, enzyme defects and hemoglobin defects. Again, hemoglobin defects may be due to qualitative (Hemoglobinopathies) and quantitative (Thalassemia syndromes) abnormalities(1-3). There is gross geographical and racial variation in the different genes like  or genes or different hemoglobinopath…	Prevalence	Clinical
Congenital sideroblastic anemia treated as thalassemia major.	2010	Mymensingh medical journal : MMJ	Scopus		Sideroblastic anemia is a rare cause of microcytic hypochromic anemia. In Bangladesh, most common causes of microcytic anemia are iron deficiency anemia, anemia of chronic diseases and thalassemia. Serum ferritin is usually done to differentiate them. If serum ferritin is low, the diagnosis of iron deficiency is entertained. When serum ferritin is raised but erythrocyte sedimentation rate (ESR) a…	Diagnosis	Clinical
Cut off Value of Red Cell Distribution Width (RDW) in Screening and Diagnosis of Iron Deficiency Anemia and b Thalassemia Trait	2022	Dhaka Shishu (Children) Hospital Journal, 37(1), 51–58.	Banglajol	https://doi.org/10.3329/dshj.v37i1.59117	Background: The most concerning consequences of iron deficiency in children are the alterations of cognitive, motor, and behavioral performance. Persistent neurocognitive changes despite iron repletion have increased the importance of prevention and early detection of iron deficiency. Objectives: To evaluate the cut off value of red cell distribution width (RWD) in the screening and diagnosis of …	Diagnosis	Clinical
Diagnostic Performance of RBC Indices in Beta Thalassaemia Trait	2019	Mymensingh Med J	PubMed		Beta thalassaemia trait is one of the most common forms of thalassaemia in Bangladesh. This clinical entity usually remains undiagnosed because they present with mild anaemia or sometimes no anaemia. Determination of trait is the mainstay of prevention of thalassaemia. RBC indices can provide valuable diagnostic tool for beta thalassaemia trait. This was a hospital based cross-sectional, analytic…	Diagnosis	Clinical
Differentiation of Beta Thalassemia Trait and Iron Deficiency Anaemia by Red Cell Indices	2019	Journal of Armed Forces Medical College, Bangladesh, 13(2), 39–41.	Banglajol	https://doi.org/10.3329/jafmc.v13i2.41373	Introduction: Beta thalassaemia trait (β-TT) and iron deficiency anaemia (IDA) are the most frequent causes of hypochromic microcytic anaemia in Bangladesh. Differentiation between βTT and IDA is important for proper treatment of patients. Red blood cell (RBC) indices obtained from automated cell counter can be used to differentiate between two. Objective: To compare among three RBC indices; red …	Diagnosis	Clinical
Distribution of β-thalassemia and other hemoglobinopathies in bangladeshi university students and ready-made garment workers	2021	Risk Management and Healthcare Policy	Scopus	10.2147/RMHP.S317852	Background The inheritable thalassemia and other structural hemoglobinopathies are prevalent globally. In Bangladesh, there is a scarcity of studies concerning thalassemia and other structural hemoglobinopathies. Hence, the present study investigated the prevalence and distribution of β-thalassemia and other hemoglobinopathies among the university students and ready-made garment (RMG) workers. Me…	Prevalence	Clinical
Effect of Beta Thalassemia Trait in Pregnancy	2024	Community Based Medical Journal	Banglajol	https://doi.org/10.3329/cbmj.v13i1.71083	A cross-sectional, observational study was conducted to determine the effects of beta thalassemia trait in pregnancy. A total of 150 pregnant women diagnosed with beta thalassemia trait in Bangladesh Navy Ship (BNS) Patenga Hospital, at Chattogram, Bangladesh, having regular antenatal care and delivery, between January and December of 2022, were included in the study. Thalassemia status was diagn…	Treatment	Clinical
Effect of Slow Breathing Exercise on Time Domain Heart Rate Variability in Transfusion Dependent Thalassemic Patients	2023	Bangabandhu Sheikh Mujib Medical College Journal	Banglajol	https://doi.org/10.3329/bsmmcj.v1i2.69338	Time domain measure of heart rate variability (HRV) is a newersystem to seek out any alteration in cardiac autonomic nerve function (CANF) in transfusion dependent thalassemic (TDT) patients. Slow breathing exercise (SBE) plays important role in improvement of HRV in health and various diseases.This research aims to observe the effect of slow breathing exercise (SBE) on time domain measures of HR…	Treatment	Clinical
Evaluation of Liver Function Tests in β-Thalassemia Major Children	2022	Mymensingh Med J	PubMed		Thalassemia is the most prevalent single gene defect in human beings worldwide. Repeated blood transfusions along with chelation therapy are mainstay of treatment in thalassemia patients. However these recurrent blood transfusions result in iron overload which along with chelation therapy causes deterioration of liver function. Aim of the study was to evaluate the liver function tests in β-thalas…	Treatment	Clinical
Evaluation of parathyroid function in adult male patients with transfusion dependent thalassemia	2020	Journal of Bangladesh Society of Physiologist, 14(2), 77–81.	Banglajol	https://doi.org/10.3329/jbsp.v14i2.44788	Background: In transfusion dependent thalassemic (TDT) patients regular blood transfusion leads to iron overload. This increased iron is deposited in the tissue of various system and causes organ damage. Endocrine dysfunction is very common due to iron deposition into the endocrine glands including parathyroid dysfunction. Objective: To measure plasma intact parathyroid hormone(iPTH), serum total…	Treatment	Clinical
Evaluation of portal venous system in post splenectomised beta-thalassemic children: A prospective study in a tertiary care hospital	2022	Annals of Medicine and Surgery	Scopus	10.1016/j.amsu.2022.103565	Background Splenectomy is a palliative management technique in children with β-thalassemia. Portal thrombosis is the most dreaded complication after splenectomy that requires fast diagnosis, effective therapy, and good follow-up to prevent protal hypertension. Thus, there is the importance of constant evaluation of portal venous system through Color Doppler Ultrasound. This cohort study aimed to …	Treatment	Clinical
Extramedullary hematopoiesis and paraplegia in a patient with hemoglobin e-Beta thalassemia	2010	Mymensingh Med J	PubMed		Extramedullary hematopoiesis (EMH) occurs in patients with various hematologic disorders involving a chronic increase in the production of red blood cells, and is often associated polycythemia vera and sickle cell anaemia, but is less common with thalassemia especially with hemoglobin E-beta thalassemia. Spinal cord compression due to EMH is a extremely rare complication of thalassemia and may pr…	Treatment	Clinical
Feasibility and Safety of Chorionic Villus Sampling (CVS) for Prenatal Diagnosis of Thalassemia in Bangladesh	2018	Mymensingh Med J	PubMed		Thalassaemia is one of the commonest inherited disorders in Bangladesh. Since population is rapidly increasing in Bangladesh, therefore birth of large number of new cases is expected every year. Chorionic villus sampling (CVS) is an invasive diagnostic procedure done in early pregnancy to obtain fetal cells for the prenatal diagnosis of chromosomal and genetic disorders like thalassemia. To inves…	Diagnosis	Clinical
Frequency of consanguineous marriage among the thalassaemia major patients in Bangabandhu Sheikh Mujib Medical University	2022	Bangabandhu Sheikh Mujib Medical University Journal, 15(1), 25–28.	Banglajol	https://doi.org/10.3329/bsmmuj.v15i1.58424	Thalassaemia is a commonly occurring hereditary disorder. There is a high prevalence of thalassaemia disease in South-East Asia as well as Bangladesh. It is an autosomal recessive disorder, so consanguineous marriage is a very important factor for this disease. Mutated beta globin gene of haemoglobin from both parents is responsible for this disease to occur. But when the number of thalassaemia c…	Awareness/ Prevention	Clinical
Frequency of G-Globin Promoter -158(C>T)Xmnl Polymorphism and its Correlation with Beta Thalassaemia Mutations in a Sample of Bangladeshi Population	2021	Bangladesh Medical Research Council Bulletin	Scopus	10.3329/bmrcb.v47i2.57783	Background: In Bangladesh, more than 14000 children on are born annually with in thalassaemia – a common congenital disease Hb E trait is 6.1%. Hb E beta thalassaemia is the most common type of thalassaemia, followed by Beta thalassaemia major. Objectives: To determine the frequency of Xmn1 polymorphism and its association with Beta thalassaemia mutations. Methods: A total of one hundred and four…	Diagnosis	Clinical
Frequency of Hepatitis B, C and HIV infections among transfusion-dependent beta thalassemia patients in Dhaka	2021	Infectious Disease Reports	Scopus	10.3390/IDR13010011	Transfusion transmitted infections have remained a major deterrent to public health, particularly among the patients with transfusion-dependent Beta thalassemia in developing countries. Although proper donor selection through adoption of WHO-advised infection panel has lowered the rate of infections, the multi-transfused patients are not free of risk. In this study, we screened 148 transfusion-de…	Treatment	Clinical
Haplotype analysis of Bangladeshi β-thalassaemia patients: A pilot study	2022	Dhaka University Journal of Biological Sciences, 30(3), 479–486.	Banglajol	https://doi.org/10.3329/dujbs.v30i3.59039	β-thalassaemia is one of the major genetic disorders in Bangladeshi population. Nevertheless, systematic study on the genetic basis of this disease in Bangladeshi population is very limited. The major aim of this study was to identify and characterize the β-globin gene cluster haplotype in Bangladeshi β-thalassaemia patients. For this, β-thalassaemia patients diagnosed on haematological observati…	Diagnosis	Clinical
Health-related quality of life among thalassemia patients in Bangladesh using the SF-36 questionnaire	2023	Scientific Reports	Scopus	10.1038/s41598-023-34205-9	Thalassemia is one of the most common autosomal recessive hereditary blood disorders worldwide, especially in developing countries, including Bangladesh. Thus, this study aimed to determine HRQoL and its determinants of thalassemia patients (TP) in Bangladesh. A cross-sectional survey was performed on 356 randomly selected thalassemia patients. Participants were invited to face-to-face interviews…	Mental Health/ Quality of Life	Non-clinical
Hematological and biochemical status of Betathalassemia major patients in Bangladesh: A comparative analysis	2016	International Journal of Hematology-Oncology and Stem Cell Research	Scopus		Background: Thalassemia is one of the most common hereditary disorders and Beta-thalassemia major is its severe form. The present study is concerned with the analysis of liver function, thyroid function and estimation of critical serum ions as well as hematological characteristics in beta-thalassemia patients and controls. Subjects and methods: The study included 54 patients with beta-thalassemia…	Treatment	Clinical
Hemoglobin E trait - In Rajshahi, Bangladesh	2012	Bangladesh Medical Research Council Bulletin	Scopus	10.3329/bmrcb.v38i2.12886	Hemoglobin E (HbE) is an important hemoglobin variant with worldwide distribution and commonly found in Southeast Asian populations. In Bangladesh a number of these disorders have been reported in different area. But in Rajshahi (northwest region of country), there is no study on the prevalence of hemoglobin E. The aim of this study was to identify and report hemoglobin E trait in the population …	Prevalence	Clinical
Hemopoietic Stem Cell Transplantation (HSCT) in Bangladesh- Needs Sustained Program and Policy	2022	Journal of Bangladesh College of Physicians and Surgeons, 40(3), 138–142.	Banglajol	https://doi.org/10.3329/jbcps.v40i3.60293	Conclusion: Over the decades, the clinicians have greatly acquired knowledge from their experience handling transplant patients and donors. In the field of HSCT, a multi team care is required to maintain the quality and patient care to deliver maximum positive outcome. This is very crucial to the establishment of HSCT program to have experienced and appropriately trained personnel to lead the pro…	Treatment	Non-clinical
High prevalence of anemia with lack of iron deficiency among women in rural Bangladesh: A role for thalassemia and iron in groundwater	2012	Asia Pacific Journal of Clinical Nutrition	Scopus		Iron deficiency was absent in a recent population assessment of rural Bangladeshi women exhibiting anemia (57%), suggesting other causes of low hemoglobin. We assessed the relative influence on anemia of thalassemia, groundwater arsenic and iron, and diet among women of reproductive age living in rural Bangladesh. Women (n=207) sampled from a previous antenatal nutrient intervention trial in rura…	Treatment	Clinical
High resolution melting curve analysis targeting the HBB gene mutational hot-spot offers a reliable screening approach for all common as well as most of the rare beta-globin gene mutations in Bangladesh	2018	BMC Genetics	Scopus	10.1186/s12863-017-0594-3	Background Bangladesh lies in the global thalassemia belt, which has a defined mutational hot-spot in the beta-globin gene. The high carrier frequencies of beta-thalassemia trait and hemoglobin E-trait in Bangladesh necessitate a reliable DNA-based carrier screening approach that could supplement the use of hematological and electrophoretic indices to overcome the barriers of carrier screening. W…	Diagnosis	Clinical
Homozygotes for HbE and Anaemia -3 Years Study in Rajshahi	2011	TAJ: Journal of Teachers Association, 24(1), 34–37.	Banglajol	https://doi.org/10.3329/taj.v24i1.37447	HbE is the most common abnormal hemoglobin of Southeast Asia and is almost limited to this region. It is estimated that 30 million people are heterozygous for HbE and that 1 million are homozygous. Aim of this study was to know the number of homozygous for haemoglobin E condition (Hb E disease) patients among patients suspected of having hereditary haemoglobin disorders referred to the regional l…	Prevalence	Clinical
Homozygous Hemoglobin Lepore: A Rare Condition Seen in a Bangladeshi Family	2021	Mymensingh Med J	PubMed		Hb Lepore is one type of hemoglobin disorder in which there is structurally abnormal hemoglobin (Hb) that results from in-frame fusion between the 5 end of the δ-globin gene and the 3 end of the β-globin gene, due to misalignment of homologous chromosomes during meiosis..Hb Lepore homozygous patients have clinical features indistinguishable from thalassemia major or intermedia. On 22 March 2018 a…	Diagnosis	Clinical
Identification and Integrative Bioinformatics Analysis of Common and Rare Mutations in the Patients with Transfusion Dependent HbE/b and b-thalassemia in Chittagong, Bangladesh	2023	Bangladesh Medical Research Council Bulletin	Banglajol	https://doi.org/10.3329/bmrcb.v48i3.63809	Background: Thalassemia is an inherited blood disorder that affects hemoglobin’s structure and functions. Among several forms of this life-threatening disorder, HbE/β and β-thalassemia are most common in Bangladesh and worldwide as well. But the molecular and clinical data are not adequate regarding the underlying cause of this genetic disorder in Bangladesh. So, we aimed to identify the genetic …	Diagnosis	Clinical
Impact of COVID-19 pandemic on rare diseases - A case study on thalassaemia patients in Bangladesh	2021	Public Health in Practice	Scopus	10.1016/j.puhip.2021.100150	Objectives Thalassaemia is a life-threatening rare disease, which requires regular blood transfusion and medical care. The information on how thalassaemia patients are affected during the unprecedented COVID-19 crisis is scarce. This study aimed to assess the impact of the COVID-19 pandemic on the blood transfusion and healthcare access of thalassaemia patients at the community level in Banglades…	Socioeconomic	Non-clinical
Impaired acylcarnitine profile in transfusion-dependent beta-thalassemia major patients in Bangladesh	2018	Journal of Advanced Research	Scopus	10.1016/j.jare.2018.04.002	Patients with beta-thalassemia major (BTM) suffer from fatigue, poor physical fitness, muscle weakness, lethargy, and cardiac complications which are related to an energy crisis. Carnitine and acylcarnitine derivatives play important roles in fatty acid oxidation, and deregulation of carnitine and acylcarnitine metabolism may lead to an energy crisis. The present study aimed to investigate carnit…	Treatment	Clinical
Interaction of hemoglobin E and pyrimidine 5' nucleotidase deficiency	1996	Blood	PubMed		A Bangladeshi family is described in which the genes for both hemoglobin E (Hb E) and pyrimidine 5’ nucleotidase deficiency are segregating. An individual homozygous for both these conditions has a severe hemolytic anemia, whereas family members who are homozygous for Hb E are asymptomatic and those homozygous for pyrimidine 5’ nucleotidase deficiency have the mild hemolytic anemia that is charac…	Treatment	Clinical
Iron overload in the Asian community	2009	Blood	Scopus	10.1182/blood-2009-01-199109	Hereditary hemochromatosis is an iron overload disorder that can lead to the impairment of multiple organs and is caused by mutations in one or more different genes. Type 1 hemochromatosis is the most common form of the disease and results from mutations in the HFE gene. Juvenile hemochromatosis (JH) is the most severe form, usually caused by mutations in hemojuvelin (HJV) or hepcidin (HAMP). The…	Treatment	Clinical
Knowledge and attitudes of thalassaemia among high-risk indigenous university students in Bangladesh: A pilot study	2023	PLoS ONE	Scopus	10.1371/journal.pone.0287630	Background and objectives Thalassaemia is an inherited life-threatening but preventable haemoglobin disorder. South Asian countries, including Bangladesh, are the hotspots of the world’s thalassaemia belt. Indigenous communities are underprivileged and vulnerable to genetic disorders, including thalassaemia. Understanding the perspectives of thalassaemia of future community leaders (indigenous un…	Awareness/ Prevention	Non-clinical
Knowledge and Awareness of Parents Toward Thalassemia	2021	Chattagram Maa-O-Shishu Hospital Medical College Journal, 20(1), 12–15.	Banglajol	https://doi.org/10.3329/cmoshmcj.v20i1.53580	Background: Thalassemias are the most common heritable blood disorders that represents a major public concern. Poor awareness and lack of knowledge lead to increase number of carrier that is a silent reservoir of the disease. To observe the knowledge and awareness level of parents of thalassemic children about the disease. Materials and methods: This descriptive cross-sectional study was conducte…	Awareness/ Prevention	Non-clinical
Knowledge, Attitude and Practice of Prevention of Thalassaemia of the Parents of Children with Thalassaemia attending in a Tertiary Care Hospital in Bangladesh	2024	Journal of Bangladesh College of Physicians and Surgeons	Banglajol	https://doi.org/10.3329/jbcps.v42i1.70623	Introduction: Inherited disorder of Hemoglobin is widely distributed throughout the world. Among them, Thalassaemia is a common disorder with widespread geographical distribution. Objectives: The objective of the study was to determine the level of knowledge, attitude and practice of thalassaemia prevention among parents of children with Thalassaemia. Methodology: This was a descriptive cross sec…	Awareness/ Prevention	Non-clinical
Lack of knowledge and misperceptions about thalassaemia among college students in Bangladesh: A cross-sectional baseline study	2020	Orphanet Journal of Rare Diseases	Scopus	10.1186/s13023-020-1323-y	Background Thalassaemia is a potentially life-threatening yet preventable inherited hemoglobin disorder. Understanding local socio-cultural context and level of public awareness about thalassaemia is pivotal for selecting effective prevention strategies. This study attempted to assess knowledge and perceptions about thalassaemia among college students in Bangladesh. Methods A supervised cross-sec…	Awareness/ Prevention	Non-clinical
Measurement of Bone Mineral Density in the Transfusion Dependent Thalassemic Patients	2022	Mymensingh Med J	PubMed		Low bone mineral density represents as a major cause of morbidity in thalassemic patient. The mechanism depends upon several factors. Transfusion dependent iron over load cause decrease secretion of growth hormone, insulin, thyroid hormone, parathyroid hormone, sex hormone and vitamin D from different endocrine organs which ultimately causes impairment of adequate bone mass achievement. Other cau…	Treatment	Clinical
Mental Stress of Parents Having Thalassemic Children	2022	KYAMC Journal, 13(2), 102–107.	Banglajol	https://doi.org/10.3329/kyamcj.v13i2.61340	Background: Thalassaemia is an emerging global public health concern. It is considering as a rapidly growing major health burden for low- and middle income countries. The prevalence of thalassaemia is increasing in Bangladesh, indicates that thalassemia will be an emerging health burden for our country. Objective: To assess the level of mental stress among parents with a thalassemic child. Materi…	Mental Health/ Quality of Life	Non-clinical
Mutation analysis of the HBB gene in selected bangladeshi β-thalassemic individuals: Presence of rare mutations	2010	Genetic Testing and Molecular Biomarkers	Scopus	10.1089/gtmb.2009.0160	Introduction and Aims: Bangladesh has a large number of thalassemic patients. However, no extensive analysis of the mutations in the HBB gene of thalassemic patients has been previously carried out. We have conducted a systematic research to reveal thalassemia mutations in the Bangladeshi population. In this preliminary analysis of 587 bp of the HBB gene in selected thalassemic individuals, some …	Diagnosis	Clinical
Mutation pattern in beta thalassaemia trait population: A basis for prenatal diagnosis	2018	Bangladesh Medical Research Council Bulletin	Scopus	10.3329/bmrcb.v44i2.38688	A total of 100 Bangladeshi beta thalassaemia carrier subjects were analysed by allele specific primers using Amplification Refractory Mutation System – Polymerase Chain Reaction. Among these, four common mutations were found in 90 cases (90.0%), five less common mutations in 9 cases (9.0%) and a rare mutation in 1 case (1.0%). Among the four common mutations, IVS1-5 (G-C) was the most common beta…	Diagnosis	Clinical
Mutation spectrum of β-Thalassemia and other hemoglobinopathies in Chittagong, Southeast Bangladesh	2015	Hemoglobin	Scopus	10.3109/03630269.2015.1078810	Thalassemia is one of the most common autosomal recessive blood disorders in the world. It shows a variety of clinical expression, starting from asymptomatic to severe blood transfusion dependence. More than 500 alleles have been characterized in or around the β-globin region. Moreover, most geographical regions have their own characteristics, frequency and availability of these alleles, predomin…	Diagnosis	Clinical
Nationwide carrier detection and molecular characterization of β-thalassemia and hemoglobin e variants in Bangladeshi population	2020	Orphanet Journal of Rare Diseases	Scopus	10.1186/s13023-020-1294-z	Background ß-thalassemia is one of the most common inherited blood disorders in the world and a major deterrent to the public health of Bangladesh. The management of thalassemia patients requires lifelong frequent blood transfusion and the available treatment options are unsatisfactory. A national policy on thalassemia prevention is mandatory in Bangladesh. However, precise and up-to-date informa…	Diagnosis	Clinical
Parenting Stress of Mothers Having Children with Thalassemia: Parenting stress	2020	Journal of Preventive and Social Medicine, 38(2), 22–29.	Banglajol	https://doi.org/10.3329/jopsom.v38i2.47861	Background: Parents of children with thalassemia faces numerous challenges while coping various problems arises from the disease. Objective: The study was conducted to assess parenting stress of the mothers having children with thalassemia. Materials and Methods: This was a cross sectional study conducted among mothers having children with thalassemia. A total of 253 mothers were included in this…	Mental Health/ Quality of Life	Non-clinical
Pattern of Red Cell Count and Red Cell Distribution Width (RDW %) in Beta Thalassaemia Trait in Adults	2018	Bangladesh Journal of Medical Biochemistry, 9(1), 31–35.	Banglajol	https://doi.org/10.3329/bjmb.v9i1.36152	Microcytic hypochromic anemia is one of the commonest hematological abnormalities in Bangladeshi population. Iron deficiency anemia and beta thalassemia traits are the most frequent causes of microcytic hypochromic anemia which are sometimes difficult to differentiate clinically and by routine laboratory examinations due to similar blood picture. To differentiate between patients of beta thalasse…	Diagnosis	Clinical
Pattern of β-Thalassemia and Other Haemoglobinopathies: A Cross-Sectional Study in Bangladesh	2012	ISRN Hematol	PubMed	10.5402/2012/659191	Thalassemia and other structural haemoglobinopathies are the major erythrocyte formation disorder prevalent in certain parts of the world including Bangladesh. We investigated 600 cases of anaemic patients referred from various parts of the country for diagnosis and counselling during 3 months (April to June 2011) of time. The most common form of haemoglobin (Hb) formation disorder observed in 60…	Diagnosis	Clinical
Pregnancy with Severe Anaemia and Pulmonary Hypertension: A Presentation of Hb E –ß Thalassemia	2018	Journal of Bangladesh College of Physicians and Surgeons, 37(1), 43–45.	Banglajol	https://doi.org/10.3329/jbcps.v37i1.39292	The interaction of HbE with ß-thalassaemia results in HbEß-thalassaemia, an extremely heterogeneous clinical condition. HbE-ß-thalassaemia is the most common form of ß-thalassaemia in Southeast Asia and accounts for approximately 50% of cases of transfusion –dependent cases of haemolytic anaemia. Still an undiagnosed population exist in our midst often presenting with complications of chronic hae…	Diagnosis	Clinical
Prenatal Diagnosis and Screening of Thalassemia Mutations in Bangladesh: Presence of Rare Mutations	2020	Hemoglobin	Scopus	10.1080/03630269.2020.1830797	Thalassemia is the most common congenital monogenic disorder in Bangladesh. Prenatal diagnosis (PND) and pregnation termination of an affected child is one of the best options to reduce the burden of thalassemic children. This article reports the results of DNA analyses of chorionic villus sampling (CVS) and amniocentesis of fetuses of mothers who came to the thalassemia center of Dhaka Shishu (C…	Diagnosis	Clinical
Prevalence of HBV and HCV among the multi-transfused beta thalassemic major patients in a day care centre of blood transfusion department of Mymensingh Medical College Hospital.	2014	Mymensingh medical journal : MMJ	Scopus		Though regular blood transfusion improves the overall survival of patients with β-thalassemia which is one of the most common genetic diseases in the world, carries a definite risk of infection with blood-borne viruses. It is a major health problem, brings much morbidity, early mortality and a great deal of misery for a family both financially and emotionally. World Health Organization (WHO) repo…	Treatment	Clinical
Prevalence of Hepatitis C Virus Infection in Multi-transfused Thalassaemia Patients in Bangladesh	2018	Journal of Enam Medical College, 8(1), 16–19.	Banglajol	https://doi.org/10.3329/jemc.v8i1.35430	Background: Thalassaemia is one of the most common hereditary diseases worldwide including Bangladesh. Multitransfused thalassaemia patients may acquire hepatitis C virus infection in spite of currently practicing screening schedule. It is postulated that there are some pitfalls in the currently practicing screening system behind the transmission of HCV in transfusion-dependent thalassaemia patie…	Treatment	Clinical
Prevalence of hypogonadism in transfusion-dependent β-thalassemia patients of Bangladesh: investigating the role of serum ferritin level as a diagnostic tool	2023	Hematology, Transfusion and Cell Therapy	Scopus	10.1016/j.htct.2022.06.010	Introduction Hypogonadism is one of the most frequent complications in transfusion-dependent thalassemia patients and early recognition and treatment is the core element in restoring impaired gonadal function. Despite the high burden of disease, relevant studies are scarcely addressing the gonadal function of such patients in Bangladesh. The pattern of gonadal function in transfusion-dependent th…	Treatment	Clinical
Red Cell Alloantibodies in Thalassaemia Patients Who Received Ten or More Units of Transfusion	2019	Mymensingh Med J	PubMed		Thalassaemia patients are the highest consumers of blood. Recurrent exposure to allogenic red cell antigen puts this population at increased risk of alloimmunization. This causes delayed hemolytic transfusion reactions. So transfusion requirement increases. But no data regarding alloimmunization was available in Bangladesh. Aim of this study was to estimate the prevalence of alloimmunization and …	Treatment	Clinical
Relationship between serum ferritin and parathyroid function in adult male patients with transfusion dependent thalassemia	2022	Journal of Bangladesh Society of Physiologist	Banglajol	https://doi.org/10.3329/jbsp.v17i1.63210	Background: Thalassemia is a genetic disorder of defective hemoglobin synthesis. In transfusion dependent thalassemia (TDT), iron overload is caused by repeated blood transfusion for a long time. This increased iron is deposited in body tissue and may lead to endocrine dysfunction. Objective: To evaluate the relationship between serum ferritin and parathyroid dysfunction in adult male patients wi…	Treatment	Clinical
Reporting Two Rare Mutations With Associated Clinical Features in Bangladeshi Hb E/B Thalassemia Patients	2023	Bioresearch Communications	Banglajol	https://doi.org/10.3329/brc.v10i1.70683	Thalassemia is one of the most common genetic disorders in Bangladesh. We have performed an investigation among 360 patients with Hb E/β-thalassemia to understand the heterogeneity in thalassemia severity among Bangladeshi patients. The analysis revealed that one of the common mutations CD26 (G>A) is found with two rare mutations HBB: c.-79A>G (-29A>G) and HBB: c.45_46insG (CD14/15 (+G)) in two p…	Diagnosis	Clinical
Respiratory burst enzymes, pro-oxidants and antioxidants status in bangladeshi population with β-thalassemia major	2015	North American Journal of Medical Sciences	Scopus	10.4103/1947-2714.159329	Background: Oxidative stress is intimately associated with many diseases, including β-thalassemia. Aim: The study was to estimate the status of respiratory burst enzymes, pro-oxidants, and antioxidants in β-thalassemia major patients in Bangladesh and to compare with apparently healthy individuals. Materials and Methods: A total of 49 subjects were recruited which included 25 patients (age range …	Treatment	Clinical
Role of discrimination indices in differentiation of beta thalassaemia trait and iron deficiency anaemia	2011	Mymensingh Med J	PubMed		Iron deficiency anaemia (IDA) and beta thalassaemia trait (BTT) are the most common causes of microcytic hypochromic anaemias. Several discrimination indices have been introduced to discriminate quickly these similar entities via parameters obtained from automated cell counter. The purpose of the study was to evaluate the value of five discrimination indices in differentiation of BTT and IDA. Thi…	Diagnosis	Clinical
Role of Naked Eye Single Tube Red Cell Osmotic Fragility Test (NESTROFT) in Detecting Beta-Thalassemia Trait	2018	Journal of Bangladesh College of Physicians and Surgeons, 36(4), 145–152.	Banglajol	https://doi.org/10.3329/jbcps.v36i4.38182	Thalassemia is one of the commonest inherited diseases in Bangladesh. The birth of a thalassemic child places considerable strain, not only on the affected child and its family but also on the community and the nation at large. To reduce the burden of the society and to reduce the disease incidence by providing genetic counseling, detection of carrier is important. The present study evaluates the…	Diagnosis	Clinical
Role of Transfusion Medicine Specialist in Stem Cell Transplant: Experience in Bangladesh	2024	Pulse	Banglajol	https://doi.org/10.3329/pulse.v15i1.70926	Over the years, the field that was once known as blood banking has evolved into the discipline of Transfusion Medicine. Transfusion Medicine has become a broad, multidisciplinary field which include various facets of clinical medicine. Transfusion medicine specialist plays a vital role in the supportive care of patients undergoing stem cell transplantation, with a spectrum of applications includi…	Treatment	Clinical
Serum calcium and serum phosphate levels in transfusion dependent beta thalassemia	2018	Journal of Bangladesh Society of Physiologist, 13(2), 54–58.	Banglajol	https://doi.org/10.3329/jbsp.v13i2.39478	Background: Patients with transfusion dependent beta thalassemia with severeanemia require regular blood transfusion to improve quality of life. This can lead to iron overload which might cause various complications including hypocalcaemia. Objective: To estimate the serum calcium and phosphate levels in transfusion dependent beta thalassemia patients. Methods: This cross-sectional study was cond…	Treatment	Clinical
Serum Calcium, Phosphate and Ferritin Level in Adult Male Patients with Transfusion Dependent Thalassemia	2023	Bangabandhu Sheikh Mujib Medical College Journal	Banglajol	https://doi.org/10.3329/bsmmcj.v2i2.69841	Thalassemia is an inherited blood disorder characterized by decreased hemoglobin production resulting in anemia. Patients with transfusion dependent thalassemia (TDT) develop iron overload due to regular blood transfusion. This excess iron is deposited in the tissue and causes organ failure which may lead to hypocalcaemia and hyperphosphatemia. This study was done to measure serum total calcium, …	Treatment	Clinical
Serum zinc, copper and ferritin levels in transfusion dependent thalassemia patients with iron chelator therapy	2019	Journal of Bangladesh Society of Physiologist, 14(1), 38–42.	Banglajol	https://doi.org/10.3329/jbsp.v14i1.42000	Background: Transfusion dependent thalassemia (TDT) patients require regular blood transfusion and iron chelator therapy to maintain their life. Iron chelator may alter serum zinc and copper level in TDT patients. Objective: To observe serum zinc and copper and ferritin levels in transfusion dependent thalassemic patients treated with iron chelator. Method: The present cross sectional study was c…	Treatment	Clinical
Short and Long Term Effects of Splenectomy on Memory B Cell Level in Children	2022	TAJ: Journal of Teachers Association, 35(1), 39–44.	Banglajol	https://doi.org/10.3329/taj.v35i1.61142	Introduction: Splenectomy has long been used to treat benign hematological abnormalities such as immune thrombocytopenia (ITP), some hemolytic anemias- especially hereditary spherocytosis and thalassemia, and prehepatic portal hypertension. The discovery that splenectomized individuals are more vulnerable to encapsulated organism infection has been attributed to the spleen's lack of filtration an…	Treatment	Clinical
Socio-demographic Profile of Patients Admitted in Thalassemia Care Center of Chattogram Maa Shishu-O-General Hospital	2020	Chattagram Maa-O-Shishu Hospital Medical College Journal, 19(1), 33–37	Banglajol	https://doi.org/10.3329/cmoshmcj.v19i1.48800	Background: Thalassemia is the most common hemoglobin disorder in the world including Bangladesh. Population migration and intermarriage between differentethnic groups have had a major impact on disease epidemiology. To observe the prevalence and specturm of thalassemia as well as demographic and social factors of thalassemia patients. Materials and methods: This descriptive cross-sectional study…	Socioeconomic	Non-clinical
Socio-demographic Study for Prevalence of b-Thalassaemia and Haemoglobinopathies in Chattagram Maa Shishu-O-General Hospital	2019	Chattagram Maa-O-Shishu Hospital Medical College Journal, 17(2), 50–52.	Banglajol	https://doi.org/10.3329/cmoshmcj.v17i2.39778	Background: Hemoglobin E beta thalassaemia is common hemolytic anemia in South-East Asia. Though Bangladesh is situated in a Thalassaemia prone region but there is no published data regarding spectrum of disease pattern of Hemoglobinopathies. This study done to see the prevalence of b Thalassaemia and other haemoglobinopathies in patient attended the Chattagram Maa-Shishu O General Hospital. Meth…	Prevalence	Non-clinical
Status of Red Blood Cell Indices in Iron Deficiency Anemia and β Thalassaemia Trait: A Comparative Study	2022	Dhaka Shishu (Children) Hospital Journal, 37(1), 9–14.	Banglajol	https://doi.org/10.3329/dshj.v37i1.59087	Background: Iron deficiency anemia (IDA) and b thalassemia trait (b -TT) are the two important differential diagnosis of microcytic hypochromic anaemia. It is important to distinguish between the above two conditions to avoid unnecessary iron therapy. Red blood cell (RBCs) indices are simple, easy, and cost effective method to get a primary and valuable information regarding the diagnosis of IDA …	Diagnosis	Clinical
Strengthening Education to Bridge the Thalassemia Care Gap	2024	Journal of Bangladesh College of Physicians and Surgeons	Banglajol	https://doi.org/10.3329/jbcps.v42i1.70751	BD letter editorial	Overview	Non-clinical
Study on Palmar Dermatoglyphics and their Association with β Thalassemia Major Patients among Bangladeshi Population	2021	Mediscope, 8(2), 94–102.	Banglajol	https://doi.org/10.3329/mediscope.v8i2.55316	Objectives: To observe the palmar dermatoglyphic patterns of β thalassemia major patients. Methods: This cross-sectional type of analytical study was performed in the Department of Anatomy, Sir Sallimullah Medical College, Dhaka between the periods of January 2016 to December 2016. 55 β thalassemia major patients aged between (5-35) years were considered as case group and 55 healthy individuals o…	Diagnosis	Clinical
Thalassemia and hemoglobinopathy prevalence in a community-based sample in Sylhet, Bangladesh	2023	Orphanet Journal of Rare Diseases	Scopus	10.1186/s13023-023-02821-3	Background Inherited blood disorders affect 7% of the population worldwide, with higher prevalences in countries in the “thalassemia belt,” which includes Bangladesh. Clinical management options for severely affected individuals are expensive; thus, targeted government policies are needed to support prevention and treatment programs. In Bangladesh, there is a lack of data, in particular community…	Prevalence	Clinical
Thalassemia carrier status and groundwater iron: Implication for iron supplementation program for children in Bangladesh	2023	Journal of Public Health Research	Scopus	10.1177/22799036231191036	Background: Thalassemia, a congenital disorder of hemoglobin synthesis is characterized by low hemoglobin and high iron status, is prevalent in Bangladesh. Iron, consumed through drinking groundwater also increases the population iron status in Bangladesh. The study examined the effect of iron containing micronutrient powder (MNP) on the hemoglobin and ferritin status in Bangladeshi children with…	Treatment	Clinical
Thalassemia in Asia 2021 Overview of Thalassemia and Hemoglobinopathies in Bangladesh	2022	Hemoglobin	Scopus	10.1080/03630269.2021.2008957	Bangladesh is a country with a population of 160 million with a gross national income per capita of US$1580.00. The major health problems in Bangladesh include acute respiratory infection, pneumonia, dengue fever, malaria and water-borne diseases. The health care system in Bangladesh is divided into primary secondary and tertiary levels, with each level having their own breakdown of available hos…	Overview	Clinical
Thalassemia prevention: Religious and cultural barriers to premarital screening in Bangladesh	2023	Health Science Reports	Scopus	10.1002/hsr2.1176	The prevalence of high‐risk thalassemia has not changed much despite a mandatory national premarital screening program. But there is a much greater need for health education about thalassemia prevention and awareness, as well as for public lectures and seminars to help people with thalassemia and their families learn more about the disease and address the religious and sociocultural barriers whic…	Awareness/ Prevention	Non-clinical
Thalassemias in South Asia: clinical lessons learnt from Bangladesh	2017	Orphanet Journal of Rare Diseases	Scopus	10.1186/s13023-017-0643-z	Thalassemias are emerging as a global public health concern. Due to remarkable success in the reduction of childhood mortality by controlling infectious diseases in developing countries, thalassemias are likely to be a major public health concern in the coming decades in South Asia. Despite the fact that Bangladesh lies in the world’s thalassemia belt, the information on different aspects (epidem…	Overview	Clinical
The forgotten people with thalassemia in the time of COVID-19: South Asian perspective	2020	Orphanet Journal of Rare Diseases	Scopus	10.1186/s13023-020-01543-0	South Asia is the hotspot of beta-thalassemia, with an estimated 200,000 patients whose lives depend on regular blood transfusion. Due to COVID-19 pandemic, many countries have adopted unprecedented lockdown to minimize the spread of transmission. Restriction of nationwide human mobility and fear of COVID-19 infection has put thalassemia patients in a life-threatening situation because of an acut…	Socioeconomic	Non-clinical
The parental perspective of thalassaemia in Bangladesh: lack of knowledge, regret, and barriers	2021	Orphanet Journal of Rare Diseases	Scopus	10.1186/s13023-021-01947-6	Background Thalassaemia, a hereditary haemoglobin disorder, is a major public health concern in some parts of the world. Although Bangladesh is in the world’s thalassaemia belt, the information on this disease is scarce. Additionally, the awareness of this life threatening, but potentially preventable disease is surprisingly poor. However, mass awareness is pivotal for the development of an effec…	Awareness/ Prevention	Non-clinical
The scenario of knowledge, attitude and practice of the Bangladeshi population towards thalassemia prevention: A nationwide study	2022	PLOS Glob Public Health	PubMed	10.1371/journal.pgph.0001177	Thalassemia is one of the most common life-threatening yet preventable congenital hemoglobin disorders especially in South Asian regions like Bangladesh. It has become a rising public health concern for Bangladesh as 6–12% of the population are carriers and many of them are unaware of it. The purpose of the study is to inspect the knowledge and attitude towards thalassemia among the general peopl…	Awareness/ Prevention	Non-clinical
Thyroid Status in Children with Transfusion Dependent Hb-E β-Thalassaemia	2018	Mymensingh Med J	PubMed		Despite improved haematological care, multi-endocrine dysfunction is a common complication in thalassemia. Iron overload is thought to be the most likely mechanism in thyroid dysfunction in these patients. Moreover, chronic tissue hypoxia might have direct toxic effect on thyroid gland resulting in hypothyroidism. This study was designed to evaluate the thyroid status of children with Hb-E β-thal…	Treatment	Clinical
Types of Inherited Hemoglobin Disorders Among the Patients Attending Hematology Outdoor of a Tertiary Care Hospital in Bangladesh	2023	Journal of Medicine (Bangladesh)	Scopus	10.3329/jom.v24i2.67271	Background: Inherited Haemoglobin (Hb) disorders are the most frequent genetic hereditary disorders with an increasing global health burden, especially in low- and middle-income countries. This disorder is mostly caused by a point mutation on a globin gene resulting mostly in single amino acid substitutions and consequently defective globin chain production or reduced production of normal haemogl…	Prevalence	Clinical
Umbilical Cord Blood Screening for the Detection of Common Deletional Mutations of α-Thalassemia in Bangladesh	2020	Hemoglobin	Scopus	10.1080/03630269.2020.1784755	α-Thalassemia (α-thal) is assumed to be very prevalent in Bangladesh. We aimed to assess the prevalence of the disease in the country and provide a model for α-thal newborn screening in Bangladesh. We collected umbilical cord blood (UCB) samples from 413 unrelated newborns in Bangladesh. Demographic information, blood indices, osmotic fragility, serum iron (Fe), and zinc (Zn) levels were evaluate…	Diagnosis	Clinical
Updating of hereditary haemoglobin disorders.	2002	Mymensingh medical journal : MMJ	Scopus		Hereditary haemoglobin disorders (E-beta Thalassaemia & Thalassaemia) are inherited as recessive disorders so that the heterozygote subjects are generally healthy. They commonly present with progressive pallor, thalassaemic facies, splenohepatomegaly & growth retardation. Diagnosis of carriers & patients are usually confirmed by haemoglobin electrophoresis. Transfusion-chelation therapy is usuall…	Overview	Non-clinical
Validity of Naked Eye Single Tube Red Cell Osmotic Fragility Test for the Diagnosis of β-Thalassemia –A Case Control Study	2011	TAJ: Journal of Teachers Association, 24(1), 1–5.	Banglajol	https://doi.org/10.3329/taj.v24i1.37440	This study was conducted at the department of paediatrics, Rajshahi Medical College Hospital over a period of 2 years to see the sensitivity, specificity, positive predictive value and negative predictive value of Naked Eye Single Tube Red cell Osmotic Fragility (NESTROF) test for the diagnosis of β-thalassemia. Fifty eight children with β- thalassemia were taken as case and 58 children were take…	Diagnosis	Clinical
Wandering spleen associated with β-Thalassemia: a case report	2013	Mymensingh Med J	PubMed		The clinical entity 'Wandering spleen' is an uncommon presentation and it is more often diagnosed in children than in adults, mostly women of reproductive age. Here is a case of a young woman who presented with generalized weakness and fever, and a painless mobile lump in her central abdomen. The laboratory evaluation revealed a haemolytic state and Haemoglobin electrophoresis showed β-Thalassemi…	Treatment	Clinical
α- and β-Globin Gene Mutations in Individuals with Hemoglobinopathies in the Chattogram and Sylhet Regions of Bangladesh	2023	Hemoglobin	Scopus	10.1080/03630269.2023.2166526	Hemoglobinopathies, including α- and β-thalassemias and sickle cell disease, are among the most widely disseminated hereditary blood disorders worldwide. Bangladesh is considered a hotspot for hemoglobinopathies, and these diseases cause a significant health concern in the country. However, the country has a dearth of knowledge on the molecular etiology and carrier frequency of thalassemias, prim…	Diagnosis	Clinical
Total
99

## Sheet: new_nov2024
Title	Year	Journal	DOI	Source	Remove
A rare case of congenital amegakaryocytic thrombocytopenia associated with possible neonatal alloimmune thrombocytopenia and neutropenia by anti-HLA antibodies	2024	Blood Transfusion	10.2450/2023.0240-22	scopus	Title
Acute non-immune hemolytic anemia in enteric fever due to nalidixic acid-resistant Salmonella enterica serotype Typhi: A case report	2024	IDCases	10.1016/j.idcr.2024.e01944	pubmed	Title
Anaemia in First Trimester: Proportion, Selected Causes and Associated Factors among First Trimester Pregnant Women Attending Antenatal Clinics in Colombo District, Sri Lanka	2024	Indian Journal of Hematology and Blood Transfusion	10.1007/s12288-024-01840-9	scopus	Title
Coexistence of Iron Deficiency Anaemia (IDA) and Beta Thalassaemia Trait (B-TT)	2024	Journal of Dhaka Medical College	https://doi.org/10.3329/jdmc.v31i2.73122	banglajol	Full-text
Impact of COVID-19 pandemic on teaching learning process in pre clinical medical education in selective medical college in Bangladesh	2024	Journal of Bangladesh Society of Physiologist	https://doi.org/10.3329/jbsp.v17i2.71907	banglajol	Title
Investigating the structural and functional consequences of germline single nucleotide polymorphisms located in the genes of the alternative lengthening of telomere (ALT) pathway	2024	Heliyon	10.1016/j.heliyon.2024.e33110	pubmed	Title
Knowledge and Attitude towards Thalassaemia among Secondary School Teachers in Dhaka City	2024	Northern International Medical College Journal	https://doi.org/10.3329/nimcj.v13i1.73542	banglajol	Full-text
Peripheral Blood Film Patterns in Thalassemia and Hemoglobinopathy Carrier	2024	Bangladesh Journal of Medical Biochemistry	https://doi.org/10.3329/bjmb.v12i2.71601	banglajol	Full-text
Safety & Efficacy of Thalidomide in Children with Transfusion DependentThalassemia: a Quasi Randomized Controlled Trial in a Tertiary Care Hospital in Bangladesh	2024	Bangladesh Journal of Medicine	https://doi.org/10.3329/bjm.v35i20.73260	banglajol
Thyroid Status in Children with Transfusion Dependent Thalassemia in a Tertiary Level Hospital	2024	Mymensingh Med J		pubmed	Full-text
Urgent call for compulsory premarital screening: a crucial step towards thalassemia prevention in Bangladesh	2024	Orphanet J Rare Dis	10.1186/s13023-024-03344-1	pubmed	Full-text
Urgent call for compulsory premarital screening: a crucial step towards thalassemia prevention in Bangladesh	2024	Orphanet Journal of Rare Diseases	10.1186/s13023-024-03344-1	scopus	Duplicate
banglajol new	5
pubmed	4
scopus	3
Total	12
	Remove	Remain
Duplicate remove	1	11
Title remove	5	6
Abstract remove	0	6
Full text remove	5	1

## Sheet: other
from other source:
link	title
https://journal.hematologybd.org/index.php/haematoljbd/article/view/1	Demographic and Treatment Status of Thalassaemia Patients in a Tertiary Hospital in Bangladesh
https://api.semanticscholar.org/CorpusID:74655828	Prevalence of Beta thalassemia trait and Hb E trait in Bangladeshi school children and health burden of thalassemia in our population
https://www.ej-med.org/index.php/ejmed/article/view/1454	Expenditure to Treat Thalassemia- A Major Financial Burden
https://ashpublications.org/blood/article/140/Supplement%201/4853/492321/Hematopoietic-Stem-Cell-Transplantation-in	Hematopoietic Stem Cell Transplantation in Bangladesh : Activity and Outcome Update
